# Supplementary material for: 2-(4-Hydroxy­biphenyl-3-yl)isoindolin-1-one
Source: Acta Crystallogr Sect E Struct Rep Online. 2010 Jan 27;66(Pt 2):o448. doi: 10.1107/S1600536810002370 (PMC2979960; doi:10.1107/S1600536810002370)
Supplement: Supplementary file 1 [file e-66-0o448-sup1.cif]

##############################################################################
###                                                                        ###
###        Electronic paper (Acta Crystallographica Section E)             ###
###                                                                        ###
##############################################################################
#                                                                            #
# This CIF contains the data in a paper accepted for publication in Acta     #
# Crystallographica Section E. It conforms to the requirements of Notes      #
# for Authors for Section E, and has been peer reviewed under the auspices   #
# of the IUCr Commission on Journals.                                        #
#                                                                            #
# Full details of the Crystallographic Information File format               #
# are given in the paper "The Crystallographic Information File (CIF):       #
# a New Standard Archive File for Crystallography" by S. R. Hall, F. H.      #
# Allen and I. D. Brown [Acta Cryst. (1991), A47, 655-685].                  #
#                                                                            #
# The current version of the core CIF dictionary is obtainable from          #
# ftp://ftp.iucr.org/pub/cif_core.dic. The current version number is 2.4.    #
#                                                                            #
# Software is freely available for graphical display of the structure(s) in  #
# this CIF.  For information consult the CIF home page http://www.iucr.org/  #
# cif/home.html                                                              #
#                                                                            #
# This file may be used for bona fide research purposes within the           #
# scientific community so long as proper attribution is given to the journal # 
# article from which it was obtained.                                        #
#                                                                            #
##############################################################################
                                             
data_global
_audit_creation_method     SHELXL-97
_journal_date_recd_electronic     2010-01-11
_journal_date_accepted     2010-01-19
_journal_name_full     'Acta Crystallographica, Section E'
_journal_year     2010
_journal_volume     66
_journal_issue      2
_journal_page_first     o448
_journal_page_last     o448
_journal_paper_category     QO
_journal_coeditor_code     XU2719
_publ_contact_author_name     'Dr. Jin-Long Wu'
_publ_contact_author_address
;
Laboratory of Asymmetric Catalysis and Synthesis
Department of Chemistry
Zhejiang University
Hangzhou, Zhejiang 310027
People's Republic of China
;
_publ_contact_author_email     'wyz@zju.edu.cn'
_publ_contact_author_fax     '+86-571-87953128'
_publ_contact_author_phone     '+86-571-87953128'
_publ_section_title
;
2-(4-Hydroxybiphenyl-3-yl)isoindolin-1-one
;
loop_
    _publ_author_name
    _publ_author_address
    'Yu Zheng'
;
Laboratory of Asymmetric Catalysis and Synthesis
Department of Chemistry
Zhejiang University
Hangzhou 310027
People's Republic of China
;
    'Jin-Long Wu'
;
Laboratory of Asymmetric Catalysis and Synthesis
Department of Chemistry
Zhejiang University
Hangzhou 310027
People's Republic of China
;
data_I
_audit_creation_method     SHELXL-97
_chemical_name_systematic
;
2-(4-Hydroxybiphenyl-3-yl)isoindolin-1-one
;
_chemical_name_common     ?
_chemical_formula_moiety     'C20 H15 N O2'
_chemical_formula_sum     'C20 H15 N O2'
_chemical_formula_iupac     'C20 H15 N O2'
_chemical_formula_weight     301.33
_chemical_melting_point     ?
_symmetry_cell_setting     Tetragonal
_symmetry_space_group_name_H-M     'P 43 21 2'
_symmetry_space_group_name_Hall     'P 4nw 2abw'
loop_
    _symmetry_equiv_pos_as_xyz
    'x, y, z'
    '-y+1/2, x+1/2, z+3/4'
    '-x, -y, z+1/2'
    'y+1/2, -x+1/2, z+1/4'
    'x+1/2, -y+1/2, -z+1/4'
    '-x+1/2, y+1/2, -z+3/4'
    'y, x, -z'
    '-y, -x, -z+1/2'
_cell_length_a     7.5123(2)
_cell_length_b     7.5123(2)
_cell_length_c     52.3543(17)
_cell_angle_alpha     90.00
_cell_angle_beta     90.00
_cell_angle_gamma     90.00
_cell_volume     2954.60(15)
_cell_formula_units_Z     8
_cell_measurement_reflns_used     3246
_cell_measurement_theta_min     3.5
_cell_measurement_theta_max     65.0
_cell_measurement_temperature     294(2)
_exptl_crystal_description     prism
_exptl_crystal_colour     colorless
_exptl_crystal_size_max     0.32
_exptl_crystal_size_mid     0.22
_exptl_crystal_size_min     0.20
_exptl_crystal_density_diffrn     1.355
_exptl_crystal_density_meas     ?
_exptl_crystal_density_method     'not measured'
_exptl_crystal_F_000     1264
_exptl_absorpt_coefficient_mu     0.701
_exptl_absorpt_correction_type     multi-scan
_exptl_absorpt_process_details     '(ABSCOR; Higashi, 1995)'
_exptl_absorpt_correction_T_min     0.822
_exptl_absorpt_correction_T_max     0.900
_exptl_special_details
;
;
_diffrn_ambient_temperature     294(2)
_diffrn_radiation_type     CuK\a
_diffrn_radiation_wavelength     1.54184
_diffrn_radiation_source     'fine-focus sealed tube'
_diffrn_radiation_monochromator     graphite
_diffrn_measurement_device_type     'Rigaku R-AXIS RAPID IP'
_diffrn_measurement_method     \w
_diffrn_detector_area_resol_mean     10.0
_diffrn_reflns_number     10482
_diffrn_reflns_av_R_equivalents     0.0408
_diffrn_reflns_av_sigmaI/netI     0.0202
_diffrn_reflns_theta_min     3.38
_diffrn_reflns_theta_max     67.05
_diffrn_reflns_theta_full     67.05
_diffrn_measured_fraction_theta_max     0.999
_diffrn_measured_fraction_theta_full     0.999
_diffrn_reflns_limit_h_min     -8
_diffrn_reflns_limit_h_max     8
_diffrn_reflns_limit_k_min     -8
_diffrn_reflns_limit_k_max     8
_diffrn_reflns_limit_l_min     -56
_diffrn_reflns_limit_l_max     61
_diffrn_standards_number     0
_diffrn_standards_interval_count     0
_diffrn_standards_interval_time     0
_diffrn_standards_decay_%     ?
_refine_special_details
;
Refinement of <i>F</i>^2^ against ALL reflections. The weighted <i>R</i>-factor
<i>wR</i> and goodness of fit <i>S</i> are based on <i>F</i>^2^, conventional
<i>R</i>-factors <i>R</i> are based on <i>F</i>, with <i>F</i> set to zero for
negative <i>F</i>^2^. The threshold expression of <i>F</i>^2^ >
\s(<i>F</i>^2^) is used only for calculating <i>R</i>-factors(gt) <i>etc</i>.
and is not relevant to the choice of reflections for refinement.
<i>R</i>-factors based on <i>F</i>^2^ are statistically about twice as large
as those based on <i>F</i>, and <i>R</i>- factors based on ALL data will be
even larger.
;
_reflns_number_total     1676
_reflns_number_gt     1556
_reflns_threshold_expression     I>2sigma(I)
_refine_ls_structure_factor_coef     Fsqd
_refine_ls_matrix_type     full
_refine_ls_R_factor_all     0.0341
_refine_ls_R_factor_gt     0.0305
_refine_ls_wR_factor_gt     0.0745
_refine_ls_wR_factor_ref     0.0765
_refine_ls_goodness_of_fit_ref     1.076
_refine_ls_restrained_S_all     1.076
_refine_ls_number_reflns     1676
_refine_ls_number_parameters     210
_refine_ls_number_restraints     0
_refine_ls_hydrogen_treatment     constr
_refine_ls_weighting_scheme     calc
_refine_ls_weighting_details
         'calc w=1/[\s^2^(Fo^2^)+(0.0383P)^2^+0.7354P] where P=(Fo^2^+2Fc^2^)/3'
_atom_sites_solution_hydrogens     geom
_atom_sites_solution_primary     direct
_atom_sites_solution_secondary     difmap
_refine_ls_shift/su_max     0.001
_refine_ls_shift/su_mean     0.000
_refine_diff_density_max     0.155
_refine_diff_density_min     -0.148
_refine_ls_extinction_method     'SHELXL97 (Sheldrick, 2008)'
_refine_ls_extinction_coef     0.00108(16)
_refine_ls_extinction_expression
                                  'Fc^*^=kFc[1+0.001xFc^2^\l^3^/sin(2\q)]^-1/4^'
loop_
    _atom_type_symbol
    _atom_type_description
    _atom_type_scat_dispersion_real
    _atom_type_scat_dispersion_imag
    _atom_type_scat_source
    'C' 'C' 0.0181 0.0000
                         'International Tables Vol C Tables 4.2.6.8 and 6.1.1.4'
    'H' 'H' 0.0000 0.0000
                         'International Tables Vol C Tables 4.2.6.8 and 6.1.1.4'
    'O' 'O' 0.0492 0.0000
                         'International Tables Vol C Tables 4.2.6.8 and 6.1.1.4'
    'N' 'N' 0.0311 0.0000
                         'International Tables Vol C Tables 4.2.6.8 and 6.1.1.4'
_computing_data_collection     'PROCESS-AUTO (Rigaku, 1998)'
_computing_cell_refinement     'PROCESS-AUTO (Rigaku, 1998)'
_computing_data_reduction     'CrystalStructure (Rigaku/MSC, 2002)'
_computing_structure_solution     'SIR92 (Altomare <i>et al.</i>,  1993)'
_computing_structure_refinement     'SHELXL97 (Sheldrick, 2008)'
_computing_molecular_graphics     'ORTEP-3 for Windows (Farrugia, 1997)'
_computing_publication_material     'WinGX (Farrugia, 1999)'
loop_
    _atom_site_type_symbol
    _atom_site_label
    _atom_site_fract_x
    _atom_site_fract_y
    _atom_site_fract_z
    _atom_site_U_iso_or_equiv
    _atom_site_adp_type
    _atom_site_calc_flag
    _atom_site_refinement_flags
    _atom_site_occupancy
    _atom_site_disorder_assembly
    _atom_site_disorder_group
    O O1 1.19213(19) 0.1923(2) 0.94864(3) 0.0332(4) Uani d . 1 . .
    O O2 1.2708(2) -0.0751(2) 0.92001(2) 0.0343(4) Uani d . 1 . .
    H H2 1.2642 0.0021 0.9310 0.052 Uiso calc R 1 . .
    N N1 0.9322(2) 0.1133(2) 0.92751(3) 0.0227(4) Uani d . 1 . .
    C C1 0.6483(3) 0.0856(3) 0.83609(4) 0.0298(5) Uani d . 1 . .
    H H1 0.5924 0.0596 0.8515 0.036 Uiso calc R 1 . .
    C C2 0.5463(3) 0.1296(3) 0.81496(4) 0.0349(5) Uani d . 1 . .
    H H2A 0.4229 0.1325 0.8163 0.042 Uiso calc R 1 . .
    C C3 0.6272(3) 0.1694(3) 0.79190(4) 0.0348(5) Uani d . 1 . .
    H H3 0.5589 0.2004 0.7778 0.042 Uiso calc R 1 . .
    C C4 0.8105(3) 0.1625(3) 0.79011(3) 0.0326(5) Uani d . 1 . .
    H H4 0.8655 0.1875 0.7746 0.039 Uiso calc R 1 . .
    C C5 0.9131(3) 0.1186(3) 0.81118(3) 0.0282(5) Uani d . 1 . .
    H H5 1.0364 0.1150 0.8097 0.034 Uiso calc R 1 . .
    C C6 0.8337(3) 0.0797(3) 0.83461(3) 0.0239(4) Uani d . 1 . .
    C C7 0.9453(3) 0.0361(3) 0.85723(3) 0.0242(4) Uani d . 1 . .
    C C8 1.1044(3) -0.0590(3) 0.85490(3) 0.0282(5) Uani d . 1 . .
    H H8 1.1399 -0.1008 0.8390 0.034 Uiso calc R 1 . .
    C C9 1.2093(3) -0.0914(3) 0.87605(4) 0.0297(5) Uani d . 1 . .
    H H9 1.3153 -0.1539 0.8741 0.036 Uiso calc R 1 . .
    C C10 1.1605(3) -0.0328(3) 0.90024(3) 0.0266(5) Uani d . 1 . .
    C C11 0.9992(3) 0.0590(3) 0.90309(3) 0.0232(4) Uani d . 1 . .
    C C12 0.8957(3) 0.0937(3) 0.88161(3) 0.0231(4) Uani d . 1 . .
    H H12 0.7902 0.1572 0.8835 0.028 Uiso calc R 1 . .
    C C13 1.0282(3) 0.1716(3) 0.94795(3) 0.0252(4) Uani d . 1 . .
    C C14 0.7394(3) 0.1129(3) 0.93267(3) 0.0232(4) Uani d . 1 . .
    H H14A 0.6893 -0.0053 0.9306 0.028 Uiso calc R 1 . .
    H H14B 0.6770 0.1950 0.9215 0.028 Uiso calc R 1 . .
    C C15 0.7311(3) 0.1730(3) 0.96011(3) 0.0224(4) Uani d . 1 . .
    C C16 0.9020(3) 0.2040(3) 0.96878(3) 0.0236(4) Uani d . 1 . .
    C C17 0.9354(3) 0.2596(3) 0.99368(3) 0.0282(5) Uani d . 1 . .
    H H17 1.0510 0.2791 0.9994 0.034 Uiso calc R 1 . .
    C C18 0.7913(3) 0.2848(3) 1.00959(3) 0.0295(5) Uani d . 1 . .
    H H18 0.8097 0.3196 1.0264 0.035 Uiso calc R 1 . .
    C C19 0.6183(3) 0.2586(3) 1.00072(4) 0.0289(5) Uani d . 1 . .
    H H19 0.5228 0.2788 1.0116 0.035 Uiso calc R 1 . .
    C C20 0.5861(3) 0.2026(3) 0.97573(3) 0.0272(4) Uani d . 1 . .
    H H20 0.4706 0.1857 0.9698 0.033 Uiso calc R 1 . .
loop_
    _atom_site_aniso_label
    _atom_site_aniso_U_11
    _atom_site_aniso_U_22
    _atom_site_aniso_U_33
    _atom_site_aniso_U_12
    _atom_site_aniso_U_13
    _atom_site_aniso_U_23
    O1 0.0203(8) 0.0453(10) 0.0340(7) -0.0038(7) -0.0027(6) -0.0023(7)
    O2 0.0300(8) 0.0425(10) 0.0305(7) 0.0109(7) -0.0058(6) 0.0042(6)
    N1 0.0195(8) 0.0270(9) 0.0216(7) -0.0004(7) -0.0002(6) 0.0013(6)
    C1 0.0282(11) 0.0328(12) 0.0283(9) -0.0004(9) 0.0017(8) -0.0037(9)
    C2 0.0233(11) 0.0391(13) 0.0423(11) 0.0032(9) -0.0050(9) -0.0101(10)
    C3 0.0365(13) 0.0347(13) 0.0332(10) 0.0021(10) -0.0129(9) -0.0059(9)
    C4 0.0382(13) 0.0369(13) 0.0226(9) -0.0042(10) -0.0041(9) -0.0032(9)
    C5 0.0257(11) 0.0323(12) 0.0265(9) -0.0009(9) -0.0011(8) -0.0033(8)
    C6 0.0245(10) 0.0211(10) 0.0260(9) 0.0004(8) -0.0004(8) -0.0057(8)
    C7 0.0247(11) 0.0224(10) 0.0255(9) -0.0019(8) 0.0021(8) -0.0001(8)
    C8 0.0296(11) 0.0277(11) 0.0274(9) 0.0031(10) 0.0052(8) -0.0017(8)
    C9 0.0265(12) 0.0291(11) 0.0336(9) 0.0065(9) 0.0043(9) 0.0014(9)
    C10 0.0226(11) 0.0268(11) 0.0302(9) 0.0014(8) 0.0004(8) 0.0042(8)
    C11 0.0246(10) 0.0218(10) 0.0232(9) -0.0019(8) 0.0031(7) 0.0013(8)
    C12 0.0204(10) 0.0231(10) 0.0259(9) 0.0004(8) 0.0005(7) 0.0000(8)
    C13 0.0233(11) 0.0255(11) 0.0268(9) -0.0021(8) -0.0037(8) 0.0032(8)
    C14 0.0208(10) 0.0281(10) 0.0206(8) -0.0015(8) -0.0006(7) 0.0010(7)
    C15 0.0265(11) 0.0205(10) 0.0202(8) -0.0014(8) -0.0026(7) 0.0035(7)
    C16 0.0244(10) 0.0220(10) 0.0245(8) -0.0004(8) -0.0009(8) 0.0014(8)
    C17 0.0292(11) 0.0268(11) 0.0286(9) -0.0015(9) -0.0072(8) -0.0027(8)
    C18 0.0388(12) 0.0278(11) 0.0218(8) 0.0020(9) -0.0041(8) -0.0015(8)
    C19 0.0303(11) 0.0313(12) 0.0253(8) 0.0021(9) 0.0029(8) 0.0000(9)
    C20 0.0234(11) 0.0319(12) 0.0263(8) -0.0008(9) -0.0012(8) 0.0032(8)
_geom_special_details
;
All e.s.d.'s (except the e.s.d. in the dihedral angle between two l.s. planes)
are estimated using the full covariance matrix. The cell e.s.d.'s are taken
into account individually in the estimation of e.s.d.'s in distances, angles
and torsion angles; correlations between e.s.d.'s in cell parameters are only
used when they are defined by crystal symmetry. An approximate (isotropic)
treatment of cell e.s.d.'s is used for estimating e.s.d.'s involving l.s.
planes.
;
loop_
    _geom_bond_atom_site_label_1
    _geom_bond_atom_site_label_2
    _geom_bond_site_symmetry_2
    _geom_bond_distance
    _geom_bond_publ_flag
    O1 C13 . 1.242(3) ?
    O2 C10 . 1.363(2) ?
    O2 H2 . 0.8200 ?
    N1 C13 . 1.363(2) ?
    N1 C11 . 1.433(2) ?
    N1 C14 . 1.474(3) ?
    C1 C2 . 1.386(3) ?
    C1 C6 . 1.396(3) ?
    C1 H1 . 0.9300 ?
    C2 C3 . 1.384(3) ?
    C2 H2A . 0.9300 ?
    C3 C4 . 1.381(3) ?
    C3 H3 . 0.9300 ?
    C4 C5 . 1.386(3) ?
    C4 H4 . 0.9300 ?
    C5 C6 . 1.395(3) ?
    C5 H5 . 0.9300 ?
    C6 C7 . 1.487(3) ?
    C7 C8 . 1.398(3) ?
    C7 C12 . 1.398(3) ?
    C8 C9 . 1.381(3) ?
    C8 H8 . 0.9300 ?
    C9 C10 . 1.390(3) ?
    C9 H9 . 0.9300 ?
    C10 C11 . 1.402(3) ?
    C11 C12 . 1.393(3) ?
    C12 H12 . 0.9300 ?
    C13 C16 . 1.466(3) ?
    C14 C15 . 1.507(2) ?
    C14 H14A . 0.9700 ?
    C14 H14B . 0.9700 ?
    C15 C20 . 1.380(3) ?
    C15 C16 . 1.382(3) ?
    C16 C17 . 1.392(3) ?
    C17 C18 . 1.379(3) ?
    C17 H17 . 0.9300 ?
    C18 C19 . 1.394(3) ?
    C18 H18 . 0.9300 ?
    C19 C20 . 1.396(3) ?
    C19 H19 . 0.9300 ?
    C20 H20 . 0.9300 ?
loop_
    _geom_angle_atom_site_label_1
    _geom_angle_atom_site_label_2
    _geom_angle_atom_site_label_3
    _geom_angle_site_symmetry_1
    _geom_angle_site_symmetry_3
    _geom_angle
    _geom_angle_publ_flag
    C10 O2 H2 . . 109.5 ?
    C13 N1 C11 . . 127.30(17) ?
    C13 N1 C14 . . 112.13(15) ?
    C11 N1 C14 . . 120.56(15) ?
    C2 C1 C6 . . 121.00(19) ?
    C2 C1 H1 . . 119.5 ?
    C6 C1 H1 . . 119.5 ?
    C3 C2 C1 . . 120.3(2) ?
    C3 C2 H2A . . 119.8 ?
    C1 C2 H2A . . 119.8 ?
    C4 C3 C2 . . 119.3(2) ?
    C4 C3 H3 . . 120.4 ?
    C2 C3 H3 . . 120.4 ?
    C3 C4 C5 . . 120.6(2) ?
    C3 C4 H4 . . 119.7 ?
    C5 C4 H4 . . 119.7 ?
    C4 C5 C6 . . 120.8(2) ?
    C4 C5 H5 . . 119.6 ?
    C6 C5 H5 . . 119.6 ?
    C5 C6 C1 . . 117.99(18) ?
    C5 C6 C7 . . 120.34(18) ?
    C1 C6 C7 . . 121.66(18) ?
    C8 C7 C12 . . 117.76(17) ?
    C8 C7 C6 . . 121.68(16) ?
    C12 C7 C6 . . 120.54(18) ?
    C9 C8 C7 . . 120.55(17) ?
    C9 C8 H8 . . 119.7 ?
    C7 C8 H8 . . 119.7 ?
    C8 C9 C10 . . 121.62(19) ?
    C8 C9 H9 . . 119.2 ?
    C10 C9 H9 . . 119.2 ?
    O2 C10 C9 . . 117.24(18) ?
    O2 C10 C11 . . 123.97(17) ?
    C9 C10 C11 . . 118.74(18) ?
    C12 C11 C10 . . 119.27(17) ?
    C12 C11 N1 . . 118.10(17) ?
    C10 C11 N1 . . 122.59(16) ?
    C11 C12 C7 . . 122.03(18) ?
    C11 C12 H12 . . 119.0 ?
    C7 C12 H12 . . 119.0 ?
    O1 C13 N1 . . 126.02(18) ?
    O1 C13 C16 . . 126.79(18) ?
    N1 C13 C16 . . 107.19(17) ?
    N1 C14 C15 . . 102.41(15) ?
    N1 C14 H14A . . 111.3 ?
    C15 C14 H14A . . 111.3 ?
    N1 C14 H14B . . 111.3 ?
    C15 C14 H14B . . 111.3 ?
    H14A C14 H14B . . 109.2 ?
    C20 C15 C16 . . 120.77(16) ?
    C20 C15 C14 . . 130.21(18) ?
    C16 C15 C14 . . 108.99(16) ?
    C15 C16 C17 . . 121.75(18) ?
    C15 C16 C13 . . 109.17(15) ?
    C17 C16 C13 . . 129.07(19) ?
    C18 C17 C16 . . 117.72(19) ?
    C18 C17 H17 . . 121.1 ?
    C16 C17 H17 . . 121.1 ?
    C17 C18 C19 . . 120.76(17) ?
    C17 C18 H18 . . 119.6 ?
    C19 C18 H18 . . 119.6 ?
    C18 C19 C20 . . 121.11(19) ?
    C18 C19 H19 . . 119.4 ?
    C20 C19 H19 . . 119.4 ?
    C15 C20 C19 . . 117.84(19) ?
    C15 C20 H20 . . 121.1 ?
    C19 C20 H20 . . 121.1 ?
loop_
    _geom_hbond_atom_site_label_D
    _geom_hbond_atom_site_label_H
    _geom_hbond_atom_site_label_A
    _geom_hbond_site_symmetry_A
    _geom_hbond_distance_DH
    _geom_hbond_distance_HA
    _geom_hbond_distance_DA
    _geom_hbond_angle_DHA
    _geom_hbond_publ_flag
    O2 H2 O1 . 0.82 1.79 2.575(2) 162 y
    C20 H20 O1 1_455 0.93 2.37 3.283(3) 168 y
