# Supplementary material for: 2-(4-Hydroxy­biphenyl-3-yl)isoindolin-1-one
Source: Acta Crystallogr Sect E Struct Rep Online. 2010 Jan 27;66(Pt 2):o448. doi: 10.1107/S1600536810002370 (PMC2979960; doi:10.1107/S1600536810002370)
Supplement: Supplementary file 2 [file e-66-0o448-Isup2.hkl]

#
# h,k,l, Fc-squared, Fo-squared, sigma(Fo-squared) and status flag
#
data_I
_shelx_title '091218_ZY_070626C in P41212' #92
_shelx_refln_list_code          4
_shelx_F_calc_maximum      189.39
_exptl_crystal_F_000      1264.00
_reflns_d_resolution_high  0.8372
 
loop_
 _symmetry_equiv_pos_as_xyz
 'x, y, z'
 '-y+1/2, x+1/2, z+3/4'
 '-x, -y, z+1/2'
 'y+1/2, -x+1/2, z+1/4'
 'x+1/2, -y+1/2, -z+1/4'
 '-x+1/2, y+1/2, -z+3/4'
 'y, x, -z'
 '-y, -x, -z+1/2'
 
_cell_length_a     7.5123
_cell_length_b     7.5123
_cell_length_c    52.3543
_cell_angle_alpha  90.000
_cell_angle_beta   90.000
_cell_angle_gamma  90.000
 
_shelx_F_squared_multiplier     1.000
 
loop_
 _refln_index_h
 _refln_index_k
 _refln_index_l
 _refln_F_squared_calc
 _refln_F_squared_meas
 _refln_F_squared_sigma
 _refln_observed_status
   1   1   0    35869.32    37824.64    174.16 o
   0   2   0     3080.60     3186.50     44.70 o
   1   2   0    24707.27    24990.58    290.71 o
   2   2   0       23.09       10.25     11.20 o
   1   3   0       42.99       26.52     12.37 o
   2   3   0     6784.07     6981.00     80.42 o
   3   3   0       97.16       83.89     22.27 o
   0   4   0     1849.28     2093.46     47.93 o
   1   4   0     3596.84     3554.40     64.84 o
   2   4   0      265.32      270.66      8.31 o
   3   4   0       30.46       38.65      5.33 o
   4   4   0      389.18      427.38     16.00 o
   1   5   0      298.47      293.28      6.81 o
   2   5   0     1047.35     1059.18     20.23 o
   3   5   0       19.23       26.85      5.86 o
   4   5   0       82.88       94.89      6.60 o
   5   5   0      545.50      517.00     18.91 o
   0   6   0     1791.41     1877.07     46.23 o
   1   6   0       83.56       74.54     10.78 o
   2   6   0       95.59       81.15      7.85 o
   3   6   0        0.00        4.35      6.65 o
   4   6   0      247.16      233.06      8.54 o
   5   6   0        0.05       -3.19      5.26 o
   6   6   0      184.85      175.94     14.71 o
   1   7   0       67.55       60.08      7.59 o
   2   7   0      571.17      595.06     25.12 o
   3   7   0       19.69       26.12      7.49 o
   4   7   0       56.39       57.93      7.40 o
   5   7   0      141.91      124.31     19.78 o
   0   8   0      504.69      468.68     25.79 o
   1   8   0       98.59       69.43      7.65 o
   2   8   0      140.21      138.38      8.29 o
   3   8   0       83.51       77.82      8.13 o
   4   8   0       11.49       55.50     23.17 o
   0   1   1      339.57      280.07      6.66 o
   1   1   1     7815.58     7381.52     50.79 o
   0   2   1    28394.92    29529.86    472.64 o
   1   2   1     3822.78     3447.10     30.64 o
   2   2   1     3269.93     3210.60     47.69 o
   0   3   1    21031.70    21706.84    100.25 o
   1   3   1      431.78      367.78     14.15 o
   2   3   1       33.76       28.93      7.92 o
   3   3   1      770.74      742.79     30.56 o
   0   4   1     2943.75     3212.19     62.43 o
   1   4   1     1234.19     1295.72     32.13 o
   2   4   1     1360.83     1381.79     11.32 o
   3   4   1      197.41      198.67      4.87 o
   4   4   1        1.14        6.31      5.40 o
   0   5   1       24.99       39.59      4.52 o
   1   5   1      448.00      445.05      6.30 o
   2   5   1      384.60      363.96      8.53 o
   3   5   1      602.29      616.11     10.74 o
   4   5   1      161.85      161.65      5.45 o
   5   5   1      134.11      101.69     10.99 o
   0   6   1      107.60      104.40     11.62 o
   1   6   1      144.52      135.98      8.08 o
   2   6   1       59.50       73.63      5.47 o
   3   6   1      968.78      963.22     13.95 o
   4   6   1       67.30       86.22     10.81 o
   5   6   1       80.46       75.93      4.13 o
   6   6   1      551.90      519.07     14.54 o
   0   7   1      162.69      167.38     13.91 o
   1   7   1      292.21      260.11      9.62 o
   2   7   1      300.99      317.19     11.13 o
   3   7   1       76.27       87.47      6.26 o
   4   7   1       25.78       36.17      5.02 o
   5   7   1      486.07      462.41      9.65 o
   0   8   1        0.72       13.91      8.31 o
   1   8   1      109.82      104.64      5.62 o
   2   8   1       16.81       17.70      5.19 o
   3   8   1        2.81        4.22      5.21 o
   4   8   1      368.54      329.09      8.22 o
   0   1   2     3787.54     3511.14     21.71 o
   1   1   2     4396.14     4087.84     37.91 o
   0   2   2     6443.87     5837.30     67.22 o
   1   2   2    13410.29    13309.78    123.07 o
   2   2   2      739.57      726.02     30.55 o
   0   3   2      116.50       90.81      7.08 o
   1   3   2      374.53      345.53     18.25 o
   2   3   2      482.95      395.54     14.61 o
   3   3   2     5447.47     5517.91     79.06 o
   0   4   2     2145.20     2091.59     51.84 o
   1   4   2     1180.74     1174.18     31.17 o
   2   4   2     1270.84     1303.60     17.68 o
   3   4   2      368.33      385.40      8.38 o
   4   4   2      596.43      609.64     12.71 o
   0   5   2      374.16      379.81     10.28 o
   1   5   2     1419.85     1464.32     15.45 o
   2   5   2       32.98       43.97      4.05 o
   3   5   2      354.69      367.35      7.38 o
   4   5   2       15.22       22.78      3.70 o
   5   5   2        3.76        8.86      5.00 o
   0   6   2       99.25      109.40      9.70 o
   1   6   2       90.60       80.22      5.99 o
   2   6   2      524.42      500.48     11.44 o
   3   6   2       49.91       45.98      5.35 o
   4   6   2      306.96      323.58      7.78 o
   5   6   2       69.38       72.76      4.12 o
   6   6   2      584.36      565.88     39.24 o
   0   7   2        2.76       -2.12      9.41 o
   1   7   2      904.69      851.37     18.16 o
   2   7   2       61.71       70.64      7.49 o
   3   7   2       37.99       44.49      6.24 o
   4   7   2       68.01       81.38      5.84 o
   5   7   2       30.70       34.35      6.00 o
   0   8   2       98.97      113.84      7.42 o
   1   8   2       10.62       17.07      4.96 o
   2   8   2       81.35       82.12      5.68 o
   3   8   2       28.66       24.55      6.41 o
   4   8   2        9.39       10.62      8.61 o
   0   1   3     1847.15     1725.90     34.24 o
   1   1   3     2100.68     2064.36     54.17 o
   0   2   3     2092.48     2023.80     23.43 o
   1   2   3     2263.83     2109.16     26.68 o
   2   2   3     3825.05     3530.22     56.53 o
   0   3   3     1978.64     1876.24     27.86 o
   1   3   3      744.50      719.57     18.72 o
   2   3   3     1320.99     1349.25     25.19 o
   3   3   3     1154.85     1173.53     22.53 o
   0   4   3     1278.54     1477.78     45.83 o
   1   4   3      280.66      297.33     17.47 o
   2   4   3      406.21      394.98      7.02 o
   3   4   3      102.03       87.62      3.66 o
   4   4   3      363.16      378.20     11.28 o
   0   5   3       81.68       98.95      4.82 o
   1   5   3      305.98      327.49      6.84 o
   2   5   3      637.95      639.99      9.77 o
   3   5   3      101.44      110.87      5.07 o
   4   5   3      147.37      173.86      5.11 o
   5   5   3       37.72       35.20      5.28 o
   0   6   3      239.20      213.39     10.56 o
   1   6   3      223.64      208.55      6.85 o
   2   6   3       97.07       99.95      7.39 o
   3   6   3       24.42       20.97      4.51 o
   4   6   3      285.52      287.49      8.33 o
   5   6   3      149.28      131.90      5.02 o
   6   6   3      125.48      126.42      9.22 o
   0   7   3       55.17       38.08     10.31 o
   1   7   3      341.69      319.33     10.17 o
   2   7   3       32.71       37.72      5.97 o
   3   7   3     1153.99     1143.34     16.82 o
   4   7   3      145.23      127.10      6.90 o
   5   7   3        2.86       -5.24      5.41 o
   0   8   3       76.90       67.72      8.37 o
   1   8   3       18.67       21.19      5.04 o
   2   8   3        0.60       16.47      9.07 o
   3   8   3      107.35      110.07      5.76 o
   4   8   3       20.75       42.75     13.82 o
   0   0   4      788.73      796.86     12.88 o
   0   1   4     1313.66     1114.69     18.70 o
   1   1   4    19214.97    19227.44    130.52 o
   0   2   4    30924.47    32828.56    169.85 o
   1   2   4     7120.88     6550.75     80.77 o
   2   2   4      248.28      236.84     14.48 o
   0   3   4     2552.41     2795.14     32.34 o
   1   3   4      728.39      641.96     17.40 o
   2   3   4     1022.92     1003.43     22.04 o
   3   3   4        3.26        4.91      7.21 o
   0   4   4     1245.30     1201.29     35.35 o
   1   4   4     5160.44     5211.92     86.51 o
   2   4   4      769.07      840.53      8.61 o
   3   4   4      651.23      697.61      8.76 o
   4   4   4      220.31      255.20      8.65 o
   0   5   4      800.90      780.79     11.84 o
   1   5   4      259.94      289.10      8.55 o
   2   5   4      194.11      197.44      6.82 o
   3   5   4      162.54      158.71      4.88 o
   4   5   4      286.82      271.48      6.38 o
   5   5   4       32.94       37.31      5.44 o
   0   6   4      171.88      172.56      8.25 o
   1   6   4      171.27      149.54      6.33 o
   2   6   4       82.91       66.06      9.40 o
   3   6   4      218.33      199.42      7.58 o
   4   6   4      316.35      337.29     18.32 o
   5   6   4      132.48      123.26      5.76 o
   6   6   4        4.69        5.86      7.68 o
   0   7   4      666.62      631.94     23.50 o
   1   7   4      459.38      437.67     12.05 o
   2   7   4      108.20      110.86      7.18 o
   3   7   4       57.16       80.97     11.86 o
   4   7   4       32.29       34.71      4.61 o
   5   7   4      198.51      182.15      6.56 o
   0   8   4        9.73        4.55      6.05 o
   1   8   4      244.28      235.14      7.00 o
   2   8   4      169.83      187.05      7.16 o
   3   8   4        8.62        9.23      4.85 o
   4   8   4       83.68       85.73      7.53 o
   0   1   5     3677.08     3428.56     46.89 o
   1   1   5     3219.36     3243.41     53.34 o
   0   2   5     7862.98     7803.86     43.65 o
   1   2   5     3944.81     3769.76     34.78 o
   2   2   5      824.50      878.36     25.84 o
   0   3   5        6.40       17.93     10.34 o
   1   3   5      611.80      582.97     16.46 o
   2   3   5      977.53      903.80     23.36 o
   3   3   5       15.71       21.43      5.41 o
   0   4   5      205.96      142.53     14.99 o
   1   4   5      714.23      783.90     33.22 o
   2   4   5      650.58      682.34     11.18 o
   3   4   5      561.60      612.08     10.41 o
   4   4   5       53.00       51.34      8.76 o
   0   5   5      431.35      496.44     13.67 o
   1   5   5      615.35      600.52      8.13 o
   2   5   5       56.85       58.66      3.79 o
   3   5   5      281.34      287.53      6.02 o
   4   5   5       88.52       88.40      4.57 o
   5   5   5      266.46      250.07      7.87 o
   0   6   5      209.91      199.05      8.87 o
   1   6   5       75.96       77.27      6.89 o
   2   6   5      412.65      395.36     24.92 o
   3   6   5      171.52      169.40      7.37 o
   4   6   5      497.98      529.49     22.10 o
   5   6   5       86.66       84.85      5.51 o
   6   6   5       74.23       63.97      8.16 o
   0   7   5       85.94       74.24      9.06 o
   1   7   5      251.43      218.16      7.91 o
   2   7   5      226.62      233.34      8.48 o
   3   7   5       55.16       58.22      5.71 o
   4   7   5       16.73       28.90      6.03 o
   5   7   5       50.04       45.63      5.60 o
   0   8   5       25.09       15.87      8.93 o
   1   8   5       17.52       17.20      4.98 o
   2   8   5      146.56      127.10      7.32 o
   3   8   5       75.31       65.53      6.52 o
   4   8   5      101.92       94.02     11.01 o
   0   1   6     3267.50     2860.22     31.49 o
   1   1   6     9131.29     9171.41     93.13 o
   0   2   6    13685.09    13633.53    144.43 o
   1   2   6     3819.22     3511.97     37.76 o
   2   2   6       15.15       -0.39      8.32 o
   0   3   6       94.56       96.90     11.65 o
   1   3   6     1149.48     1131.50     24.97 o
   2   3   6      666.33      642.04     17.74 o
   3   3   6      676.82      651.17     13.43 o
   0   4   6     1155.64     1136.00     36.57 o
   1   4   6     2892.24     3041.09    104.30 o
   2   4   6      376.87      376.82      6.72 o
   3   4   6      615.80      639.71      8.74 o
   4   4   6        8.35       13.13      4.81 o
   0   5   6       28.63       55.54      7.24 o
   1   5   6       29.65       24.38      3.40 o
   2   5   6      299.19      292.88      6.47 o
   3   5   6       52.04       67.50      4.10 o
   4   5   6      133.16      148.72      4.86 o
   5   5   6        1.82       12.12      5.53 o
   0   6   6     2317.66     2296.14     37.88 o
   1   6   6       65.34       60.83      6.25 o
   2   6   6      121.56      110.24      8.68 o
   3   6   6       16.10       12.32      5.01 o
   4   6   6      307.91      285.72      9.00 o
   5   6   6      614.38      610.68     10.22 o
   6   6   6       20.35       13.73      7.38 o
   0   7   6      234.21      198.61     10.54 o
   1   7   6       34.98       23.02      5.37 o
   2   7   6       14.63       18.46      6.12 o
   3   7   6       47.69       45.88      5.41 o
   4   7   6      385.21      386.38      9.02 o
   5   7   6       76.77       69.53      5.91 o
   0   8   6       14.42       13.68      8.78 o
   1   8   6       47.28       30.42      5.48 o
   2   8   6       31.85       41.77      5.33 o
   3   8   6      131.15      130.68      8.31 o
   0   1   7    14644.89    14366.35    177.48 o
   1   1   7     7562.80     7427.36     85.75 o
   0   2   7    16862.71    16876.73    170.60 o
   1   2   7     1773.92     1635.28     25.47 o
   2   2   7      423.66      470.92     19.12 o
   0   3   7       33.30       22.07      9.68 o
   1   3   7      140.40      122.52      7.66 o
   2   3   7     2070.44     2102.56     30.91 o
   3   3   7      378.18      413.90     20.91 o
   0   4   7     4177.37     4160.68     68.98 o
   1   4   7     2344.20     2508.72     56.49 o
   2   4   7      579.31      553.63     10.88 o
   3   4   7      152.46      165.34      5.17 o
   4   4   7        0.00       -1.27      4.19 o
   0   5   7      900.81      871.14     17.79 o
   1   5   7       92.32      110.66      4.46 o
   2   5   7      518.78      534.43      7.76 o
   3   5   7      667.74      680.85      8.43 o
   4   5   7      627.76      638.21      9.06 o
   5   5   7       52.17       68.25      5.81 o
   0   6   7        1.55        8.83      5.87 o
   1   6   7       17.12       25.67      5.29 o
   2   6   7      125.65      121.68      6.04 o
   3   6   7      435.02      407.39     11.15 o
   4   6   7       14.22       26.10      5.54 o
   5   6   7      186.43      194.47      8.48 o
   6   6   7       14.29       21.22      7.53 o
   0   7   7      115.60      108.99      8.95 o
   1   7   7      183.42      159.97      7.74 o
   2   7   7       57.16       58.93      6.66 o
   3   7   7      215.44      204.80      7.93 o
   4   7   7       36.39       88.41     18.55 o
   5   7   7       61.26       64.74      5.56 o
   0   8   7       47.26       37.00      8.46 o
   1   8   7        6.56        1.13      5.46 o
   2   8   7      145.61      128.84      6.55 o
   3   8   7       43.10       38.62      4.88 o
   0   0   8    10318.53     9844.57     66.61 o
   0   1   8       17.37       18.54      5.50 o
   1   1   8     1150.17     1040.00     21.08 o
   0   2   8       96.34      148.89     12.61 o
   1   2   8      783.73      715.38     16.03 o
   2   2   8       44.90       23.80      8.82 o
   0   3   8      475.06      487.52     23.81 o
   1   3   8      915.91      907.53     31.09 o
   2   3   8      257.78      274.36     12.49 o
   3   3   8       90.03       95.95      8.88 o
   0   4   8     1410.12     1449.06     41.50 o
   1   4   8     1242.41     1198.95     14.58 o
   2   4   8      431.13      408.79      7.21 o
   3   4   8      279.32      272.45      4.58 o
   4   4   8       11.58        9.30      4.12 o
   0   5   8     1049.04     1085.20     16.06 o
   1   5   8       38.77       46.22      4.78 o
   2   5   8       90.46       88.05      4.14 o
   3   5   8     1738.75     1799.19     14.09 o
   4   5   8      352.31      349.19      6.37 o
   5   5   8      788.38      774.84     12.77 o
   0   6   8      597.62      631.59     13.64 o
   1   6   8     1181.89     1234.12     11.86 o
   2   6   8      242.86      254.30      7.13 o
   3   6   8      167.92      166.52      8.01 o
   4   6   8      200.32      209.59      7.81 o
   5   6   8      384.76      383.35      8.86 o
   6   6   8       16.89       23.07      8.12 o
   0   7   8      108.00       98.95      9.17 o
   1   7   8       96.23      116.80      6.47 o
   2   7   8      558.73      538.43     17.13 o
   3   7   8      118.87      107.87      6.45 o
   4   7   8      526.13      488.00      8.70 o
   5   7   8      227.43      229.80      8.36 o
   0   8   8       11.93       13.37      6.01 o
   1   8   8       16.58        8.31      5.43 o
   2   8   8       45.09       57.49      7.20 o
   3   8   8       61.65       51.48      5.52 o
   0   1   9       15.17        4.28      6.31 o
   1   1   9      527.36      559.81     17.09 o
   0   2   9     9926.72     9707.91    148.70 o
   1   2   9     3184.45     3233.02     30.28 o
   2   2   9        0.38        5.13      9.31 o
   0   3   9      788.16      820.94     28.64 o
   1   3   9     1690.22     1620.99     34.36 o
   2   3   9     3020.58     3012.89     50.64 o
   3   3   9      415.08      479.75     14.35 o
   0   4   9      323.59      338.15     22.70 o
   1   4   9     2635.22     2600.68     28.61 o
   2   4   9      555.54      548.60      8.48 o
   3   4   9      552.37      589.19      6.51 o
   4   4   9      421.52      422.53      9.72 o
   0   5   9       23.67       33.23      4.44 o
   1   5   9       51.28       55.55      3.63 o
   2   5   9      251.35      252.33      5.11 o
   3   5   9       58.69       56.42      3.88 o
   4   5   9       34.12       31.93      3.53 o
   5   5   9       37.10       59.36      7.15 o
   0   6   9        3.63       23.91      8.89 o
   1   6   9       54.02       54.55      5.11 o
   2   6   9     1157.49     1122.38     15.13 o
   3   6   9      252.91      256.44      9.21 o
   4   6   9       96.13       95.84      6.16 o
   5   6   9      118.20      121.35      6.11 o
   6   6   9      937.09      905.96     22.42 o
   0   7   9       78.80       71.53      8.73 o
   1   7   9      109.94      113.23      5.99 o
   2   7   9       40.64       52.33      5.88 o
   3   7   9      425.94      389.12     11.47 o
   4   7   9       48.63       56.55      5.80 o
   5   7   9      157.39      155.20     11.16 o
   0   8   9      524.86      457.52     18.41 o
   1   8   9      324.88      329.05     14.64 o
   2   8   9      158.10      142.53      7.18 o
   3   8   9       14.93       12.48      4.74 o
   0   1  10     1584.24     1503.70     53.62 o
   1   1  10    13310.02    13272.24     99.60 o
   0   2  10     5551.87     5454.01    210.52 o
   1   2  10      837.47      761.42     16.63 o
   2   2  10      319.84      254.82     25.16 o
   0   3  10      540.92      518.92     23.38 o
   1   3  10     1293.42     1245.18     30.87 o
   2   3  10      903.74      839.52     44.59 o
   3   3  10      586.10      605.29     19.83 o
   0   4  10     3575.77     3828.11     69.05 o
   1   4  10     1147.31     1175.79     10.63 o
   2   4  10      815.79      787.78      9.59 o
   3   4  10     1071.34     1122.23     12.87 o
   4   4  10       52.96       54.86      5.37 o
   0   5  10      126.92      132.04      5.62 o
   1   5  10      146.32      142.64      4.66 o
   2   5  10      520.84      518.10      6.64 o
   3   5  10      278.31      284.96      6.15 o
   4   5  10       67.97       66.98      3.99 o
   5   5  10        2.86        5.56      6.25 o
   0   6  10      681.33      695.30     12.63 o
   1   6  10      154.72      153.28      5.33 o
   2   6  10      301.66      320.19      8.72 o
   3   6  10       79.85       85.02      7.23 o
   4   6  10      891.36      886.93     25.88 o
   5   6  10      230.20      236.34      6.83 o
   6   6  10        0.39       10.19      7.07 o
   0   7  10      289.66      270.68     10.40 o
   1   7  10      190.34      197.97      5.78 o
   2   7  10      184.82      182.08      7.03 o
   3   7  10      267.92      258.48      8.78 o
   4   7  10      145.89      141.92      5.45 o
   5   7  10      265.32      228.49      6.40 o
   0   8  10      183.12      141.81      7.16 o
   1   8  10       88.89       73.68      6.50 o
   2   8  10        9.93       12.77      6.92 o
   3   8  10       23.00       23.39      4.80 o
   0   1  11      297.13      285.58      6.14 o
   1   1  11      108.04      105.60      6.99 o
   0   2  11     1580.61     1512.27     49.23 o
   1   2  11     2138.24     1991.43     32.08 o
   2   2  11     1672.30     1646.44     35.06 o
   0   3  11      151.53      124.94     13.00 o
   1   3  11     1185.39     1179.22     26.03 o
   2   3  11        5.90       10.51      9.90 o
   3   3  11      296.58      311.24      7.91 o
   0   4  11     5647.40     5661.50     88.26 o
   1   4  11     1756.90     1813.07     14.30 o
   2   4  11      356.05      353.59      5.42 o
   3   4  11      433.50      475.09      6.50 o
   4   4  11      287.12      297.25      9.11 o
   0   5  11      181.43      184.77      6.54 o
   1   5  11       12.24       14.34      2.91 o
   2   5  11      214.01      211.27      4.43 o
   3   5  11      308.29      321.80      6.06 o
   4   5  11      290.19      296.63      5.70 o
   5   5  11      565.41      590.62     14.39 o
   0   6  11     1838.06     1852.18     24.92 o
   1   6  11      300.10      293.86      8.00 o
   2   6  11      775.00      765.32     11.01 o
   3   6  11      142.72      145.61      7.86 o
   4   6  11      185.58      195.63      7.65 o
   5   6  11      176.03      196.07      6.92 o
   6   6  11       46.26       40.21      6.77 o
   0   7  11     1337.93     1297.89     29.62 o
   1   7  11      168.36      149.50      5.53 o
   2   7  11       13.71       15.06      5.27 o
   3   7  11      169.35      180.36      7.25 o
   4   7  11       93.07       83.00      5.98 o
   5   7  11       84.72       75.11      5.14 o
   0   8  11       41.35       52.28      6.50 o
   1   8  11       62.59       70.45      5.03 o
   2   8  11      230.21      212.88      7.45 o
   3   8  11        3.62        8.46      5.75 o
   0   0  12      272.54      227.69     13.12 o
   0   1  12      309.78      279.32      6.78 o
   1   1  12      448.10      429.29     12.09 o
   0   2  12     2788.52     2893.06    127.53 o
   1   2  12      115.18      108.54      4.25 o
   2   2  12     2444.61     2266.91     33.44 o
   0   3  12       29.31       40.15     22.47 o
   1   3  12     3438.44     3616.41     66.32 o
   2   3  12      244.27      199.55     12.65 o
   3   3  12      153.89      129.98      7.89 o
   0   4  12      571.23      535.09     11.56 o
   1   4  12     1805.82     1863.88     20.82 o
   2   4  12      225.34      233.62      4.01 o
   3   4  12       67.00       70.70      4.43 o
   4   4  12       64.47       57.63      5.52 o
   0   5  12       62.99       63.19      6.50 o
   1   5  12      246.99      214.77      5.49 o
   2   5  12     1090.23     1101.48     12.93 o
   3   5  12       88.31       91.04      4.00 o
   4   5  12       81.45       76.03      3.96 o
   5   5  12      115.24      121.40      7.89 o
   0   6  12     1837.77     1883.72     20.04 o
   1   6  12      626.14      615.70     12.86 o
   2   6  12      330.26      351.46      8.47 o
   3   6  12     1076.95     1088.69     17.54 o
   4   6  12       15.16       23.51      5.51 o
   5   6  12       41.73       39.48      4.53 o
   6   6  12       25.32       24.55      6.83 o
   0   7  12      328.71      302.05     10.78 o
   1   7  12      225.80      210.89      6.18 o
   2   7  12      486.81      475.27     10.55 o
   3   7  12      293.87      297.42      8.66 o
   4   7  12      239.87      227.06      6.08 o
   5   7  12        1.12        3.19      4.49 o
   0   8  12      233.22      216.39      9.20 o
   1   8  12        0.41        1.58      4.72 o
   2   8  12       15.23       27.99      5.81 o
   3   8  12      280.19      279.96      7.23 o
   0   1  13       11.71        2.83      2.94 o
   1   1  13      295.25      270.73     10.90 o
   0   2  13     1541.06     1471.27     33.68 o
   1   2  13      350.08      321.45      6.40 o
   2   2  13        6.23        9.50      8.22 o
   0   3  13     2082.50     2077.72     55.43 o
   1   3  13       36.83       49.80     10.56 o
   2   3  13      628.16      601.23     30.30 o
   3   3  13     1071.89     1095.15     21.17 o
   0   4  13     2470.35     2462.36     60.85 o
   1   4  13       29.19       46.56      3.19 o
   2   4  13      164.10      179.06      3.64 o
   3   4  13      166.85      165.21      4.20 o
   4   4  13      195.20      207.83     12.75 o
   0   5  13      101.52      121.76      5.64 o
   1   5  13      165.60      158.74      4.27 o
   2   5  13      154.14      164.76      4.01 o
   3   5  13      274.87      296.40      6.51 o
   4   5  13       68.45       69.59      4.14 o
   5   5  13     1179.24     1210.86     20.32 o
   0   6  13     1595.98     1596.80     25.86 o
   1   6  13     1340.31     1360.19     20.49 o
   2   6  13      108.19      104.95      5.71 o
   3   6  13        7.23       19.20      6.04 o
   4   6  13      259.02      263.85     10.66 o
   5   6  13      150.97      148.94      5.52 o
   6   6  13        8.48        1.10      6.98 o
   0   7  13      562.68      550.70     13.75 o
   1   7  13      645.72      675.70     10.48 o
   2   7  13       97.09       95.83      6.07 o
   3   7  13       86.26       88.61      5.75 o
   4   7  13      265.80      283.81      7.31 o
   5   7  13      273.53      247.09      6.51 o
   0   8  13      425.09      422.82     16.56 o
   1   8  13      124.26      120.60      5.82 o
   2   8  13       36.15       27.15      5.14 o
   3   8  13       43.88       52.54      4.72 o
   0   1  14      841.60      742.64     12.17 o
   1   1  14     5432.19     5183.57     41.21 o
   0   2  14      742.53      712.84     24.45 o
   1   2  14      202.41      158.96      6.94 o
   2   2  14       35.24       42.42      8.41 o
   0   3  14     3395.13     3519.20    136.10 o
   1   3  14      191.28      174.15     11.83 o
   2   3  14      406.50      368.14     18.49 o
   3   3  14      305.69      272.78      9.68 o
   0   4  14     2293.50     2415.01     24.89 o
   1   4  14       12.19       23.69      3.05 o
   2   4  14      352.59      355.85      4.86 o
   3   4  14      113.81      126.46      4.22 o
   4   4  14     1638.76     1669.45     29.59 o
   0   5  14      447.81      496.20      9.76 o
   1   5  14       88.43       85.99      3.61 o
   2   5  14      230.80      212.75      6.07 o
   3   5  14     1193.93     1206.52     12.83 o
   4   5  14      193.73      209.77      6.29 o
   5   5  14      925.70      905.44     14.22 o
   0   6  14      804.62      822.65     23.72 o
   1   6  14      528.85      546.49      8.40 o
   2   6  14      513.08      536.02     10.01 o
   3   6  14      419.21      447.59     19.63 o
   4   6  14       46.78       47.18      5.43 o
   5   6  14      500.83      495.48      8.75 o
   6   6  14       43.64       44.97      6.88 o
   0   7  14       95.99       85.29      7.27 o
   1   7  14      125.11      114.53      5.45 o
   2   7  14       46.39       46.56      5.46 o
   3   7  14       32.44       38.14      5.07 o
   4   7  14       91.33      106.58      6.37 o
   5   7  14      136.16      144.79      5.87 o
   0   8  14      162.54      154.77     11.80 o
   1   8  14      289.58      252.92      8.05 o
   2   8  14      106.98      110.26      5.48 o
   3   8  14       48.40       50.88      4.68 o
   0   1  15       18.52       19.48      3.77 o
   1   1  15     1769.19     1520.77     28.99 o
   0   2  15       62.73       73.58     11.60 o
   1   2  15      407.47      379.59     13.28 o
   2   2  15       41.64       23.50      8.51 o
   0   3  15     1066.68      985.26     34.42 o
   1   3  15       87.79      105.30     10.41 o
   2   3  15      282.29      328.92     15.75 o
   3   3  15      101.66       82.36      8.06 o
   0   4  15       83.21       79.10      6.90 o
   1   4  15      408.07      437.20      5.45 o
   2   4  15       75.16       76.34      3.81 o
   3   4  15      545.99      572.24     12.55 o
   4   4  15      365.63      396.75      9.65 o
   0   5  15      169.30      186.50      9.38 o
   1   5  15      256.93      256.91      4.94 o
   2   5  15      518.55      527.72      6.93 o
   3   5  15     1480.43     1464.50     14.75 o
   4   5  15      394.85      409.29      8.29 o
   5   5  15       49.23       62.30      7.58 o
   0   6  15     4622.73     4448.19     47.06 o
   1   6  15      143.74      161.43      5.00 o
   2   6  15      448.94      459.47      9.62 o
   3   6  15      265.96      261.77      9.86 o
   4   6  15      221.16      231.90      8.48 o
   5   6  15       31.83       28.46      4.48 o
   6   6  15      247.80      263.00     12.85 o
   0   7  15       72.40       73.41      5.67 o
   1   7  15      577.34      548.65      9.55 o
   2   7  15      170.22      169.51      7.05 o
   3   7  15       17.60       19.27      5.44 o
   4   7  15      411.66      414.79     12.26 o
   5   7  15        3.25        5.45      4.85 o
   0   8  15       28.26       28.27     10.83 o
   1   8  15      312.85      291.97      8.28 o
   2   8  15       61.61       58.23      5.39 o
   3   8  15      328.76      336.01      9.24 o
   0   0  16     2240.39     2049.34     42.63 o
   0   1  16      805.23      745.37     13.43 o
   1   1  16       32.34       38.12      6.18 o
   0   2  16      601.92      631.87     24.21 o
   1   2  16      586.31      504.47     15.69 o
   2   2  16      313.70      300.22     12.41 o
   0   3  16      941.70      932.52     33.74 o
   1   3  16     1035.61     1118.38     29.60 o
   2   3  16      357.04      392.81     27.72 o
   3   3  16       60.45       56.13      4.46 o
   0   4  16       16.03       26.30      3.95 o
   1   4  16      925.15      885.42      8.31 o
   2   4  16      196.60      204.72      4.45 o
   3   4  16       67.30       74.32      3.75 o
   4   4  16       82.64       92.77      5.98 o
   0   5  16      526.93      509.76      9.43 o
   1   5  16      664.46      628.01      7.57 o
   2   5  16      291.59      292.91      5.46 o
   3   5  16      526.66      543.13      8.55 o
   4   5  16      289.70      309.08      7.49 o
   5   5  16      272.54      263.82      7.73 o
   0   6  16     1499.01     1548.16     19.90 o
   1   6  16      935.91      981.40     10.07 o
   2   6  16      294.56      314.25      9.98 o
   3   6  16      622.77      642.52     15.65 o
   4   6  16      396.53      375.65     10.50 o
   5   6  16       26.75       29.43      4.53 o
   6   6  16      643.27      688.51     16.01 o
   0   7  16       36.33       33.86      5.74 o
   1   7  16       44.41       43.85      4.46 o
   2   7  16      340.58      365.23      9.31 o
   3   7  16      350.91      337.31      8.67 o
   4   7  16      205.75      206.75      5.45 o
   5   7  16       21.86       24.72      5.61 o
   0   8  16      387.15      346.82     13.15 o
   1   8  16      307.67      314.03      8.49 o
   2   8  16       53.64       53.36      4.67 o
   3   8  16       33.87       41.61      5.00 o
   0   1  17     3970.10     3976.33     50.63 o
   1   1  17       24.74       28.64      5.99 o
   0   2  17      467.74      413.62     20.31 o
   1   2  17     3327.66     3457.74     38.72 o
   2   2  17      838.07      834.66     25.18 o
   0   3  17     1302.55     1497.73     49.21 o
   1   3  17     1364.96     1364.76     31.92 o
   2   3  17      110.51      110.47      8.10 o
   3   3  17     1546.44     1622.41     37.65 o
   0   4  17      433.80      457.42     11.23 o
   1   4  17      802.46      807.32      8.67 o
   2   4  17       16.95       29.64      3.32 o
   3   4  17       27.62       20.42      3.20 o
   4   4  17      617.63      651.68     14.71 o
   0   5  17       12.94       17.15      4.37 o
   1   5  17      373.56      383.84      7.47 o
   2   5  17       56.25       70.06      4.50 o
   3   5  17      567.10      562.57      8.61 o
   4   5  17      141.01      143.77      5.92 o
   5   5  17       59.20       60.35      5.25 o
   0   6  17       39.00       33.41      6.22 o
   1   6  17     1200.14     1213.86     10.39 o
   2   6  17      281.28      283.71      7.19 o
   3   6  17      118.44      121.24      6.05 o
   4   6  17      347.92      380.88      9.44 o
   5   6  17      184.08      183.35      8.71 o
   6   6  17      736.23      725.63     16.38 o
   0   7  17        0.94       -1.46      5.22 o
   1   7  17       11.00       14.67      4.11 o
   2   7  17       89.04      106.17      5.91 o
   3   7  17      156.88      163.15      6.34 o
   4   7  17       24.29       21.60      3.92 o
   5   7  17      106.96       91.82      9.15 o
   0   8  17       12.91       12.19      8.33 o
   1   8  17      155.69      141.35      6.44 o
   2   8  17        1.90        1.56      4.66 o
   3   8  17       15.06       22.18      5.83 o
   0   1  18       58.58       71.79      5.75 o
   1   1  18      674.55      645.82     16.54 o
   0   2  18        0.26       -8.72     10.69 o
   1   2  18     1888.26     2006.67     34.18 o
   2   2  18      358.94      346.50     34.14 o
   0   3  18      343.31      386.79     27.33 o
   1   3  18       60.48       75.98     12.89 o
   2   3  18       29.30       36.36      3.59 o
   3   3  18       91.35      105.49      6.62 o
   0   4  18     1728.98     1580.71     17.14 o
   1   4  18      197.75      170.97      3.69 o
   2   4  18      180.53      199.22      5.05 o
   3   4  18      265.23      288.53      7.79 o
   4   4  18      969.41      971.76     17.89 o
   0   5  18      657.58      617.14     12.83 o
   1   5  18      120.19      120.96      4.71 o
   2   5  18     1349.67     1359.20     16.06 o
   3   5  18      147.68      147.65      9.93 o
   4   5  18      304.93      316.63      7.65 o
   5   5  18       52.11       58.51      5.40 o
   0   6  18       27.63       39.17      6.16 o
   1   6  18     1024.34     1027.39      9.64 o
   2   6  18      365.08      357.93      8.38 o
   3   6  18      249.05      255.77      7.65 o
   4   6  18      182.58      186.02      6.95 o
   5   6  18      113.67      110.70      5.42 o
   6   6  18       47.51       45.72      6.47 o
   0   7  18       18.81       15.34      5.41 o
   1   7  18      391.66      373.75      7.27 o
   2   7  18      274.55      270.90      7.22 o
   3   7  18       88.56       68.24      5.17 o
   4   7  18       32.08       38.33      3.93 o
   0   8  18     1103.55     1073.28     22.06 o
   1   8  18      311.78      300.98      8.08 o
   2   8  18       17.54       19.77      4.61 o
   3   8  18      201.79      206.64      8.17 o
   0   1  19      905.34      832.01     15.89 o
   1   1  19     1370.35     1350.46     26.73 o
   0   2  19      510.03      491.99     34.47 o
   1   2  19     1580.55     1545.83     26.96 o
   2   2  19     2470.18     2577.77     81.82 o
   0   3  19     4069.77     4453.07     73.22 o
   1   3  19       85.68      100.76     11.13 o
   2   3  19      964.80     1063.53      8.60 o
   3   3  19       71.03       52.77      6.61 o
   0   4  19      268.01      279.90      6.38 o
   1   4  19       80.40       59.37      2.68 o
   2   4  19      793.10      791.38     11.03 o
   3   4  19      378.51      350.59      7.07 o
   4   4  19      151.77      155.61      9.01 o
   0   5  19      344.87      345.29      8.39 o
   1   5  19     3264.95     3207.23     15.65 o
   2   5  19      277.62      263.81      5.52 o
   3   5  19      226.70      215.74      6.06 o
   4   5  19     2223.40     2279.66     25.92 o
   5   5  19        9.67       10.74      4.80 o
   0   6  19       80.05       98.01      7.11 o
   1   6  19      310.55      291.58      5.66 o
   2   6  19      934.13      958.40     12.91 o
   3   6  19      210.27      205.13      7.96 o
   4   6  19      199.52      185.91      5.87 o
   5   6  19      184.34      184.84      6.24 o
   6   6  19       21.93       25.20     13.02 o
   0   7  19       39.10       36.89      5.02 o
   1   7  19      272.60      277.80      6.87 o
   2   7  19       36.90       34.14      4.25 o
   3   7  19      186.98      177.25      6.33 o
   4   7  19      176.64      184.34      5.35 o
   0   8  19      163.74      132.01     10.83 o
   1   8  19       19.14       28.37      4.81 o
   2   8  19       41.90       62.68      6.19 o
   3   8  19       18.76       13.36      6.97 o
   0   0  20      928.97      826.89     30.56 o
   0   1  20       37.91       17.76      5.26 o
   1   1  20     2841.61     2968.79     35.78 o
   0   2  20       37.86       48.98     11.68 o
   1   2  20     4959.31     5125.41     54.27 o
   2   2  20     3155.22     3383.91     95.78 o
   0   3  20      221.61      225.06     20.90 o
   1   3  20      205.96      241.98      9.97 o
   2   3  20      452.07      464.99      7.78 o
   3   3  20       38.08       45.18      4.80 o
   0   4  20     1170.59     1234.07     16.79 o
   1   4  20      156.03      154.22      3.89 o
   2   4  20      492.16      487.33      6.23 o
   3   4  20      170.15      180.56      6.22 o
   4   4  20       19.75       29.41      6.13 o
   0   5  20      673.80      695.38     11.27 o
   1   5  20     1010.51      985.97     12.11 o
   2   5  20       52.71       53.19      3.53 o
   3   5  20      706.66      746.09     11.22 o
   4   5  20      180.62      180.81      6.73 o
   5   5  20       47.17       47.49      5.32 o
   0   6  20     1825.53     1856.48     19.65 o
   1   6  20      240.42      244.94      5.95 o
   2   6  20      650.49      665.47     10.76 o
   3   6  20       85.20       89.39      5.29 o
   4   6  20       50.16       48.20      4.51 o
   5   6  20      120.74      126.87      5.34 o
   6   6  20        2.31       11.40      9.23 o
   0   7  20       14.62       16.07      4.84 o
   1   7  20      170.21      151.95      5.24 o
   2   7  20       70.44       66.13      4.95 o
   3   7  20        0.40        0.74      4.62 o
   4   7  20       50.91       61.94      4.45 o
   0   8  20       26.71       32.75      7.85 o
   1   8  20      385.82      390.40     11.28 o
   2   8  20        7.85       15.17      5.76 o
   0   1  21     1605.09     1724.34     33.08 o
   1   1  21     6489.15     6783.41     98.41 o
   0   2  21       87.49       91.69     13.29 o
   1   2  21      994.00     1000.41     31.07 o
   2   2  21      301.96      263.03     30.54 o
   0   3  21      133.22      111.06      9.60 o
   1   3  21      266.43      259.68      4.63 o
   2   3  21     2252.63     2401.69     13.38 o
   3   3  21       77.36       71.28      7.47 o
   0   4  21        2.09        7.07      3.55 o
   1   4  21      345.27      342.75      4.86 o
   2   4  21      939.88      979.61      8.21 o
   3   4  21       64.85       80.37      4.73 o
   4   4  21       88.71       93.95      7.70 o
   0   5  21      187.61      209.80      6.73 o
   1   5  21      373.22      353.05      5.80 o
   2   5  21      186.35      181.75      6.21 o
   3   5  21      480.11      486.20      8.57 o
   4   5  21      123.01      127.81      5.76 o
   5   5  21        8.12       11.16      4.89 o
   0   6  21       19.26       29.48      5.08 o
   1   6  21      195.34      205.50      5.29 o
   2   6  21       63.11       50.25      4.91 o
   3   6  21       41.09       39.64      4.67 o
   4   6  21      524.70      515.95     10.28 o
   5   6  21       97.91      106.35      5.57 o
   0   7  21      155.01      167.80      6.46 o
   1   7  21      232.28      225.80      6.00 o
   2   7  21       35.04       47.05      4.17 o
   3   7  21       44.09       44.82      4.59 o
   4   7  21      118.36      111.25      4.36 o
   0   8  21      192.64      178.03      9.44 o
   1   8  21       87.95       92.35      6.02 o
   2   8  21      143.67      156.48      7.27 o
   0   1  22       28.50       30.63      6.25 o
   1   1  22     3368.94     3498.66     40.57 o
   0   2  22     2118.47     2191.94     47.76 o
   1   2  22     2002.12     2110.73     42.97 o
   2   2  22      309.62      325.07     11.43 o
   0   3  22      404.08      489.81     13.02 o
   1   3  22      599.80      647.96      7.61 o
   2   3  22       81.94       90.54      3.00 o
   3   3  22        0.20        7.30      4.69 o
   0   4  22      462.34      503.33      9.05 o
   1   4  22      935.15      919.81      8.14 o
   2   4  22       11.42       16.64      2.56 o
   3   4  22      758.66      772.95     11.30 o
   4   4  22      253.51      250.66     10.66 o
   0   5  22      321.23      333.23      7.90 o
   1   5  22      241.78      252.45      8.14 o
   2   5  22      342.57      333.24      6.97 o
   3   5  22      164.56      179.90      5.60 o
   4   5  22      124.07      129.04      5.72 o
   5   5  22        1.82        2.11      4.62 o
   0   6  22       10.96       18.00      4.81 o
   1   6  22      356.82      358.54      6.67 o
   2   6  22      144.95      130.51      5.55 o
   3   6  22      104.47      105.15      4.81 o
   4   6  22      533.52      565.57     10.55 o
   5   6  22       96.80       92.62      4.85 o
   0   7  22      180.66      179.12      6.60 o
   1   7  22       19.28       15.98      3.79 o
   2   7  22      141.60      138.49      5.08 o
   3   7  22        1.94        1.30      4.32 o
   4   7  22      287.85      279.95      8.81 o
   0   8  22      123.36       83.99     17.66 o
   1   8  22      203.75      218.05     10.65 o
   2   8  22      144.75      129.03      6.66 o
   0   1  23     1830.39     1938.03     26.77 o
   1   1  23     1556.67     1724.59     68.77 o
   0   2  23      490.34      455.11     23.06 o
   1   2  23     1682.81     1731.20     30.20 o
   2   2  23      280.44      314.52      6.43 o
   0   3  23     1368.92     1415.43     22.99 o
   1   3  23      938.22      943.77     10.31 o
   2   3  23       70.49       81.16      2.89 o
   3   3  23     1357.01     1302.45     31.02 o
   0   4  23      257.26      241.09      7.19 o
   1   4  23       33.99       36.60      2.69 o
   2   4  23     1671.73     1716.70     11.63 o
   3   4  23     1000.57     1018.92     14.30 o
   4   4  23     3369.54     3389.69     42.41 o
   0   5  23     1835.61     1911.56     17.99 o
   1   5  23       51.85       59.39      3.44 o
   2   5  23      591.41      572.73      7.81 o
   3   5  23      451.61      454.27      8.34 o
   4   5  23        2.05        5.00      3.82 o
   5   5  23       41.60       43.28      5.57 o
   0   6  23      157.21      156.47      6.94 o
   1   6  23      167.42      157.75      5.15 o
   2   6  23      134.83      134.45      5.01 o
   3   6  23      628.71      649.73      9.77 o
   4   6  23      318.55      329.39      8.33 o
   5   6  23      312.31      302.63      9.40 o
   0   7  23       47.70       47.26      4.99 o
   1   7  23      147.82      157.67      5.17 o
   2   7  23      184.92      184.72      5.25 o
   3   7  23      130.19      149.12      5.76 o
   4   7  23      273.66      258.73      7.95 o
   0   8  23       46.24       40.18      7.72 o
   1   8  23       67.56       61.12      6.10 o
   2   8  23      221.45      204.53      7.67 o
   0   0  24     3478.51     3647.60     68.67 o
   0   1  24     1018.44      916.50     28.36 o
   1   1  24     1690.12     1834.51     44.25 o
   0   2  24     8785.31     9920.26    104.05 o
   1   2  24      788.33      884.24     16.79 o
   2   2  24      393.98      391.75      6.12 o
   0   3  24       36.55       53.67      4.90 o
   1   3  24      266.37      283.96      4.71 o
   2   3  24     1497.69     1558.35     11.88 o
   3   3  24        0.21        6.93      4.74 o
   0   4  24      109.65      118.68      7.78 o
   1   4  24      122.81      117.59      3.45 o
   2   4  24     1168.10     1159.70     12.53 o
   3   4  24      468.83      482.34     13.04 o
   4   4  24        9.24       29.96      6.67 o
   0   5  24        5.01       17.80      4.99 o
   1   5  24      144.02      126.27      4.07 o
   2   5  24      769.40      790.20      8.92 o
   3   5  24      323.72      331.61      7.36 o
   4   5  24      177.41      171.32      6.15 o
   5   5  24      281.74      289.14      8.90 o
   0   6  24        5.41        5.14      4.26 o
   1   6  24      311.23      325.00      6.42 o
   2   6  24      100.32      111.65      4.78 o
   3   6  24      164.31      162.65      5.90 o
   4   6  24       18.95       18.99      4.55 o
   5   6  24       15.83       27.19      6.21 o
   0   7  24       18.73        8.82      6.61 o
   1   7  24        6.77       10.80      3.71 o
   2   7  24       31.61       32.87      3.61 o
   3   7  24       74.42       81.66      5.32 o
   4   7  24       22.91       23.62      4.17 o
   0   8  24        0.51       -5.24      8.07 o
   1   8  24       41.26       32.26      5.54 o
   2   8  24      126.25      132.85      6.21 o
   0   1  25      451.01      474.79     21.66 o
   1   1  25        6.98       12.67     10.66 o
   0   2  25     1846.07     2034.16     23.79 o
   1   2  25       13.37       20.48      4.70 o
   2   2  25      482.31      526.25      7.18 o
   0   3  25      207.41      204.14      5.52 o
   1   3  25     1068.88     1135.52      8.93 o
   2   3  25      199.69      224.55      4.76 o
   3   3  25      185.02      173.48     10.99 o
   0   4  25      220.25      224.15      6.28 o
   1   4  25      593.45      575.05      6.31 o
   2   4  25      430.70      444.54      8.29 o
   3   4  25      273.03      296.07      6.37 o
   4   4  25      216.15      244.20     10.57 o
   0   5  25     1734.37     1819.64     22.04 o
   1   5  25       27.69       38.74      3.16 o
   2   5  25      815.39      809.38     10.02 o
   3   5  25      214.62      216.32      6.40 o
   4   5  25      870.30      926.48     11.94 o
   5   5  25      150.37      144.67      8.34 o
   0   6  25       26.22       26.81      4.47 o
   1   6  25      502.18      492.57      7.55 o
   2   6  25      455.81      459.00      8.01 o
   3   6  25      278.86      274.28      8.76 o
   4   6  25        1.85        8.59      3.98 o
   5   6  25        9.94       10.09      4.62 o
   0   7  25      160.72      181.41      8.25 o
   1   7  25       79.54       65.02      4.10 o
   2   7  25      104.31      103.38      4.34 o
   3   7  25      200.67      206.29      6.90 o
   4   7  25       78.27       85.74      4.45 o
   0   8  25      171.23      158.35      8.84 o
   1   8  25      149.16      158.56      9.88 o
   0   1  26      127.53      116.03     12.85 o
   1   1  26     2769.03     2928.84     47.72 o
   0   2  26      755.45      848.65     16.89 o
   1   2  26      744.36      842.53     10.38 o
   2   2  26     1557.66     1615.50     14.13 o
   0   3  26       88.73       79.78      4.25 o
   1   3  26      363.35      359.13      6.96 o
   2   3  26      448.55      485.94      7.78 o
   3   3  26       10.30       17.23      5.77 o
   0   4  26      196.89      204.01      6.13 o
   1   4  26      126.38      144.14      3.87 o
   2   4  26      430.84      422.41      6.55 o
   3   4  26      472.00      471.50      9.50 o
   4   4  26        9.77       10.92      6.10 o
   0   5  26     4694.44     4735.26     31.73 o
   1   5  26      669.03      651.28      7.88 o
   2   5  26      410.41      419.04      7.42 o
   3   5  26      441.09      442.04      8.35 o
   4   5  26      350.04      383.04      8.15 o
   5   5  26      146.27      158.53      6.96 o
   0   6  26     1006.47      944.06     12.64 o
   1   6  26      889.68      886.23      9.82 o
   2   6  26      175.77      168.86      5.22 o
   3   6  26      434.79      443.50      8.81 o
   4   6  26      224.66      203.69      6.01 o
   5   6  26       64.32       57.17      4.55 o
   0   7  26       32.64       31.81      5.44 o
   1   7  26      234.30      237.76      6.26 o
   2   7  26      184.88      164.66      6.85 o
   3   7  26      493.43      507.81     10.16 o
   4   7  26       24.14       17.54      6.18 o
   0   8  26       40.99       54.82      7.01 o
   1   8  26      113.40      129.72      7.57 o
   0   1  27     2522.55     2442.63     90.40 o
   1   1  27       56.74       49.18     12.83 o
   0   2  27      265.37      281.03      6.23 o
   1   2  27     2362.62     2452.00     15.24 o
   2   2  27       21.63       25.20      2.89 o
   0   3  27       26.07       33.41      3.85 o
   1   3  27      154.07      192.85      4.15 o
   2   3  27      302.02      309.90      7.03 o
   3   3  27       32.98       40.84      4.25 o
   0   4  27      317.84      314.14      7.31 o
   1   4  27      140.25      142.77      3.89 o
   2   4  27      680.85      700.23      8.17 o
   3   4  27      595.95      592.75     12.82 o
   4   4  27     1450.25     1473.78     23.28 o
   0   5  27     1459.63     1448.58     20.53 o
   1   5  27      264.08      260.60      5.06 o
   2   5  27      960.85      986.64     10.79 o
   3   5  27     1468.38     1525.72     23.64 o
   4   5  27        0.73        6.79      3.67 o
   5   5  27      205.02      195.75      8.00 o
   0   6  27       32.21       41.99      5.09 o
   1   6  27      418.85      439.85      7.13 o
   2   6  27      342.52      339.03      7.35 o
   3   6  27      282.57      292.91      6.95 o
   4   6  27      146.91      147.95      5.88 o
   5   6  27       69.52       78.11      5.02 o
   0   7  27      328.77      368.74     10.20 o
   1   7  27       88.23       84.95      4.34 o
   2   7  27      376.03      354.19      6.79 o
   3   7  27       63.45       63.59      4.20 o
   4   7  27      172.36      177.43      8.39 o
   0   8  27       23.29       23.75      8.66 o
   1   8  27       78.88       61.72      8.56 o
   0   0  28     2856.54     3367.85     70.81 o
   0   1  28       63.20       77.07      5.95 o
   1   1  28      291.99      316.12      9.08 o
   0   2  28      155.89      158.97      6.02 o
   1   2  28     1335.51     1337.40      8.66 o
   2   2  28      145.11      197.86      4.56 o
   0   3  28      230.66      244.98      8.15 o
   1   3  28      356.45      334.37      4.80 o
   2   3  28      120.69      136.79      4.56 o
   3   3  28        1.22        4.24      4.27 o
   0   4  28       10.21       16.50      3.96 o
   1   4  28      232.62      237.87      4.85 o
   2   4  28      359.81      369.02      6.54 o
   3   4  28      968.41      980.82     13.58 o
   4   4  28      442.51      410.97     12.28 o
   0   5  28      438.67      429.93     10.15 o
   1   5  28      529.50      523.59      8.37 o
   2   5  28      523.72      513.94      8.09 o
   3   5  28      199.67      194.18      5.60 o
   4   5  28      238.06      248.93      6.29 o
   5   5  28       38.59       29.52      4.50 o
   0   6  28      463.29      444.19     11.55 o
   1   6  28      553.95      562.98      8.03 o
   2   6  28      233.70      247.97      6.47 o
   3   6  28      101.26       99.31      4.52 o
   4   6  28       11.44       13.58      4.17 o
   5   6  28       66.57       70.53      6.75 o
   0   7  28       47.12       55.09      5.68 o
   1   7  28       36.00       41.56      4.01 o
   2   7  28      500.02      497.90     12.65 o
   3   7  28       11.15        9.34      4.09 o
   0   8  28      121.66      125.99      9.65 o
   0   1  29      183.58      172.72     11.87 o
   1   1  29      764.37      778.19     15.17 o
   0   2  29      331.25      335.20      6.69 o
   1   2  29      192.68      176.46      3.17 o
   2   2  29       76.70       80.95      3.38 o
   0   3  29      107.57      111.56      4.60 o
   1   3  29      773.14      810.06      9.57 o
   2   3  29      891.57      891.45      9.87 o
   3   3  29      162.59      161.99      6.57 o
   0   4  29       60.59       84.65      5.48 o
   1   4  29       17.35       22.99      3.00 o
   2   4  29      137.35      146.86      4.65 o
   3   4  29       85.39       95.34      4.98 o
   4   4  29       81.76       72.39      6.83 o
   0   5  29        0.91        2.00      4.54 o
   1   5  29        6.28        7.19      3.07 o
   2   5  29       28.33       36.22      3.74 o
   3   5  29       95.23      105.29      4.41 o
   4   5  29      168.88      173.59      5.44 o
   5   5  29        9.86       11.01      4.41 o
   0   6  29      685.94      694.22     14.23 o
   1   6  29      490.57      499.67     10.07 o
   2   6  29      191.07      195.08      5.93 o
   3   6  29      260.54      257.11      6.11 o
   4   6  29      114.95      127.25      4.82 o
   5   6  29      143.73      157.21      5.89 o
   0   7  29      248.40      263.49      8.67 o
   1   7  29        6.04        4.76      3.73 o
   2   7  29      133.83      140.03      5.68 o
   3   7  29        8.03        5.57      4.00 o
   0   1  30        0.00       12.40      3.69 o
   1   1  30     1972.16     2131.78     18.27 o
   0   2  30      277.63      273.98      5.81 o
   1   2  30       68.07       75.44      2.87 o
   2   2  30      164.50      200.45      5.89 o
   0   3  30     1158.26     1140.95     15.35 o
   1   3  30        9.24        9.46      2.49 o
   2   3  30      104.67      105.80      4.05 o
   3   3  30      750.16      768.90     14.45 o
   0   4  30       19.17       14.42      4.28 o
   1   4  30      914.58      941.69      9.19 o
   2   4  30      331.84      351.82      6.93 o
   3   4  30      257.88      277.35      6.27 o
   4   4  30      448.23      476.14     13.74 o
   0   5  30        0.45        1.88      4.46 o
   1   5  30      129.94      127.35      4.36 o
   2   5  30      609.49      624.21     11.73 o
   3   5  30       21.73       19.41      3.47 o
   4   5  30       38.34       49.52      4.08 o
   5   5  30      519.83      509.07     15.86 o
   0   6  30      396.24      411.55      9.36 o
   1   6  30      152.98      170.06      5.21 o
   2   6  30      612.00      631.72      9.32 o
   3   6  30       89.91       89.97      4.41 o
   4   6  30       40.74       45.37      3.96 o
   5   6  30      675.25      668.14     45.68 o
   0   7  30        0.00        0.31      5.53 o
   1   7  30       10.95       14.52      3.90 o
   2   7  30        0.87        6.94      3.42 o
   3   7  30      132.05      123.52      5.95 o
   0   1  31      119.12       92.48      6.05 o
   1   1  31     1633.56     1546.89     19.29 o
   0   2  31       18.61       18.18      2.67 o
   1   2  31       45.54       40.19      2.37 o
   2   2  31     1887.56     1952.19     19.30 o
   0   3  31      141.30      158.58      4.84 o
   1   3  31      519.25      530.60      8.47 o
   2   3  31      547.41      559.62      8.54 o
   3   3  31       20.67       14.49      5.26 o
   0   4  31      186.92      174.21      8.43 o
   1   4  31       69.37       79.79      3.73 o
   2   4  31       62.55       62.02      4.19 o
   3   4  31      351.75      347.78      7.21 o
   4   4  31       57.06       59.60      7.44 o
   0   5  31      419.76      459.41     10.92 o
   1   5  31       93.58       94.30      4.03 o
   2   5  31      363.10      339.38      7.10 o
   3   5  31      292.87      305.00      6.15 o
   4   5  31      427.50      437.96      8.12 o
   5   5  31        7.24        7.86      4.10 o
   0   6  31       30.23       38.35      4.83 o
   1   6  31      316.63      325.48      6.35 o
   2   6  31      134.99      140.81      5.07 o
   3   6  31       55.47       56.30      3.96 o
   4   6  31       15.13       13.02      3.79 o
   0   7  31        3.42       -3.27      5.26 o
   1   7  31      292.77      316.00      6.61 o
   2   7  31       36.60       35.34      3.27 o
   3   7  31       17.21       18.67      4.17 o
   0   0  32      393.58      428.75     27.98 o
   0   1  32       49.49       62.82      4.73 o
   1   1  32       20.19       20.33      3.93 o
   0   2  32       54.49       48.41      3.40 o
   1   2  32      198.51      199.54      3.76 o
   2   2  32      279.44      273.82      5.64 o
   0   3  32        0.10        5.59      2.89 o
   1   3  32      236.26      220.22      4.30 o
   2   3  32      226.64      232.85      5.76 o
   3   3  32       51.01       55.98      6.08 o
   0   4  32      136.64      124.50      5.92 o
   1   4  32      195.22      186.30      4.84 o
   2   4  32      476.79      486.52      7.74 o
   3   4  32      291.17      293.60      6.77 o
   4   4  32      254.40      294.68     17.70 o
   0   5  32        1.01        3.77      4.63 o
   1   5  32      107.11      102.51      4.19 o
   2   5  32     1081.10     1069.70     11.28 o
   3   5  32      301.16      276.23      6.25 o
   4   5  32      175.70      169.96      5.86 o
   5   5  32      238.03      241.73      8.16 o
   0   6  32      201.52      201.24      6.91 o
   1   6  32      217.15      228.09     16.88 o
   2   6  32      125.33      130.00      5.20 o
   3   6  32      362.07      352.98      6.65 o
   4   6  32      333.64      310.09      7.01 o
   0   7  32       39.61       36.47      6.37 o
   1   7  32       96.29      107.81      4.57 o
   2   7  32       25.69       30.20      3.36 o
   3   7  32      127.34      113.32      5.39 o
   0   1  33      120.39      101.91      5.13 o
   1   1  33      227.20      247.03      6.37 o
   0   2  33      725.71      725.80      9.24 o
   1   2  33      148.37      151.00      3.55 o
   2   2  33      421.13      422.32      6.84 o
   0   3  33     1300.89     1286.31     19.15 o
   1   3  33       94.34       88.47      3.26 o
   2   3  33      355.36      379.82      6.68 o
   3   3  33      192.32      181.55      8.10 o
   0   4  33     1007.76     1024.15     13.49 o
   1   4  33      151.90      141.05      4.48 o
   2   4  33       68.10       71.20      4.09 o
   3   4  33       25.31       23.53      3.84 o
   4   4  33        6.49        7.44      7.21 o
   0   5  33      287.16      261.89      8.12 o
   1   5  33     1361.62     1349.29     15.22 o
   2   5  33       12.59       27.29      4.38 o
   3   5  33      182.79      191.65      4.86 o
   4   5  33      137.61      140.13      5.06 o
   5   5  33        4.09        3.70      4.96 o
   0   6  33       62.70       59.99      4.76 o
   1   6  33      315.46      329.20      6.14 o
   2   6  33      262.41      238.50      6.02 o
   3   6  33       78.69       88.03      4.34 o
   4   6  33       19.93       13.60      3.79 o
   0   7  33      538.48      545.39     13.48 o
   1   7  33       25.67       30.04      4.01 o
   2   7  33      125.10      135.18      6.02 o
   3   7  33      320.02      309.43     12.32 o
   0   1  34      216.32      231.54      5.43 o
   1   1  34       30.94       44.07      4.91 o
   0   2  34        3.71        6.64      2.68 o
   1   2  34      135.93      137.20      3.42 o
   2   2  34       11.30       15.26      2.97 o
   0   3  34       16.09       18.53      3.03 o
   1   3  34      138.30      148.22      3.86 o
   2   3  34        8.20       18.83      2.99 o
   3   3  34      360.78      331.79      9.84 o
   0   4  34      405.05      401.69      9.01 o
   1   4  34      775.41      803.79      8.98 o
   2   4  34       32.23       33.34      3.52 o
   3   4  34      720.23      734.06     10.39 o
   4   4  34      275.58      308.16     14.19 o
   0   5  34      315.51      319.13      8.84 o
   1   5  34      160.49      165.29      4.69 o
   2   5  34       97.09       96.90      4.40 o
   3   5  34      476.20      459.60      7.14 o
   4   5  34       87.07       87.66      5.13 o
   5   5  34      476.18      514.98     12.26 o
   0   6  34       33.39       26.02      4.63 o
   1   6  34       99.40      114.08      4.30 o
   2   6  34      641.82      631.95     10.26 o
   3   6  34      116.21      101.49      4.37 o
   4   6  34      175.32      168.07      5.92 o
   0   7  34      100.08       96.05      5.80 o
   1   7  34       96.28       92.61      4.48 o
   2   7  34       53.14       47.82      3.47 o
   0   1  35      185.25      179.77      5.04 o
   1   1  35       26.28       30.78      3.68 o
   0   2  35      313.42      326.97      7.38 o
   1   2  35      187.79      189.12      4.05 o
   2   2  35      185.61      195.36      5.13 o
   0   3  35     1026.11     1000.32     10.15 o
   1   3  35      215.77      200.49      4.12 o
   2   3  35      345.29      374.53      6.35 o
   3   3  35      377.44      341.87     10.03 o
   0   4  35       31.74       31.25      4.79 o
   1   4  35      660.38      693.26      8.80 o
   2   4  35      443.72      423.95      7.11 o
   3   4  35       75.47       78.58      4.38 o
   4   4  35      802.19      772.40     20.39 o
   0   5  35     1089.17     1078.10     14.21 o
   1   5  35      122.49      117.07      4.01 o
   2   5  35       84.54       85.58      4.94 o
   3   5  35      283.56      294.17      5.64 o
   4   5  35      107.26      102.33      5.62 o
   5   5  35        2.34       -2.90      8.36 o
   0   6  35      138.85      161.81      6.84 o
   1   6  35       38.49       33.78      3.50 o
   2   6  35      113.29      106.96      4.39 o
   3   6  35      117.51      120.94      4.91 o
   4   6  35       74.88       83.04      4.34 o
   0   7  35       11.93        9.28      5.57 o
   1   7  35       80.93       70.59      4.18 o
   2   7  35      183.31      185.82      7.48 o
   0   0  36       39.17       30.15      6.37 o
   0   1  36      600.59      569.05      9.28 o
   1   1  36       32.67       48.69      5.74 o
   0   2  36        0.60        6.12      2.97 o
   1   2  36      632.21      615.77      6.38 o
   2   2  36      692.60      691.49      9.65 o
   0   3  36       70.08       73.74      3.54 o
   1   3  36       91.64      104.07      4.47 o
   2   3  36      504.85      532.59      9.92 o
   3   3  36       98.19       97.38      6.60 o
   0   4  36       16.42       18.22      4.26 o
   1   4  36      558.30      579.23     10.38 o
   2   4  36       47.56       55.36      3.72 o
   3   4  36       51.31       47.06      4.48 o
   4   4  36        0.13        4.76      7.28 o
   0   5  36      596.89      586.90     10.78 o
   1   5  36       32.26       30.96      3.41 o
   2   5  36      340.48      341.99      7.34 o
   3   5  36      448.45      465.18      7.73 o
   4   5  36       77.19       89.57      5.30 o
   5   5  36       36.22       28.60      4.32 o
   0   6  36      141.35      138.17      6.65 o
   1   6  36        4.96        8.22      3.18 o
   2   6  36      237.63      220.23      5.40 o
   3   6  36       27.60       39.62      3.49 o
   4   6  36       81.25       79.58      4.31 o
   0   7  36       11.39       21.71      8.54 o
   1   7  36       18.56       18.77      3.64 o
   2   7  36        8.11       16.65      7.07 o
   0   1  37      551.99      541.44     13.55 o
   1   1  37      725.32      726.97     18.91 o
   0   2  37      415.34      422.19      7.79 o
   1   2  37      125.53      132.51      3.51 o
   2   2  37      603.59      646.48     12.00 o
   0   3  37     1218.02     1195.57     11.73 o
   1   3  37      422.49      413.28      5.30 o
   2   3  37      609.32      638.19      8.11 o
   3   3  37        6.74        6.41      4.85 o
   0   4  37      289.19      271.39      7.54 o
   1   4  37      380.17      368.18      8.10 o
   2   4  37      238.49      241.57      5.86 o
   3   4  37      170.11      178.00      6.07 o
   4   4  37      154.78      170.49     11.04 o
   0   5  37       19.42       20.70      4.46 o
   1   5  37       52.23       50.22      3.73 o
   2   5  37       25.22       36.68      3.76 o
   3   5  37      154.18      158.67      4.83 o
   4   5  37      500.31      520.41      9.53 o
   5   5  37        1.74       -3.43      5.17 o
   0   6  37      117.47      123.30      6.26 o
   1   6  37      371.42      370.64     10.28 o
   2   6  37       57.61       60.54      3.41 o
   3   6  37       72.96       71.54      3.91 o
   4   6  37       57.94       53.04      6.32 o
   0   7  37        0.08        0.50      6.41 o
   1   7  37       52.62       55.30      3.66 o
   0   1  38      347.51      349.06      7.66 o
   1   1  38       77.54       79.96      4.75 o
   0   2  38      153.41      162.33      5.49 o
   1   2  38      286.38      286.60      4.89 o
   2   2  38      971.20     1007.76     12.60 o
   0   3  38      772.06      792.92     16.00 o
   1   3  38      245.64      243.90      5.00 o
   2   3  38      476.11      490.78      7.52 o
   3   3  38     1273.88     1288.46     18.01 o
   0   4  38      234.70      198.48      6.81 o
   1   4  38      169.00      161.93      5.97 o
   2   4  38      295.45      249.13      5.86 o
   3   4  38      136.11      120.85      5.82 o
   4   4  38       18.87       26.09      7.40 o
   0   5  38     1289.55     1271.24     15.01 o
   1   5  38      312.99      289.67      6.20 o
   2   5  38      196.24      187.81      5.32 o
   3   5  38       74.01       78.27      3.98 o
   4   5  38      198.69      189.96      8.00 o
   5   5  38       23.29       26.71      6.08 o
   0   6  38        5.80        8.51      4.36 o
   1   6  38      410.82      404.21      7.70 o
   2   6  38       26.13       24.56      3.04 o
   3   6  38      110.50      114.90      4.45 o
   0   7  38        0.52        3.68      8.15 o
   1   7  38       29.43       35.76      6.13 o
   0   1  39     1741.70     1670.38     16.88 o
   1   1  39      140.21      130.64      5.67 o
   0   2  39        0.29       -0.19      3.20 o
   1   2  39      679.95      686.91      7.09 o
   2   2  39      201.11      200.99      7.82 o
   0   3  39     1130.28     1126.70     20.30 o
   1   3  39       54.53       48.90      2.69 o
   2   3  39      205.42      195.04      5.03 o
   3   3  39      793.64      721.93     19.37 o
   0   4  39       40.66       55.13      5.63 o
   1   4  39      838.37      799.15     10.53 o
   2   4  39      304.64      277.71      6.26 o
   3   4  39        1.28        1.86      4.28 o
   4   4  39       47.46       57.54      7.61 o
   0   5  39      195.21      194.82      6.72 o
   1   5  39        7.52        8.54      3.23 o
   2   5  39      603.77      603.19     13.87 o
   3   5  39       85.29       80.20      4.24 o
   4   5  39       22.04       31.85      4.68 o
   0   6  39        1.22       -0.60      4.65 o
   1   6  39       42.33       47.19      3.22 o
   2   6  39       21.20       18.05      3.41 o
   3   6  39       96.95       99.57      4.10 o
   0   7  39      346.31      399.27     15.27 o
   0   0  40      573.74      605.21     21.60 o
   0   1  40        6.78       38.58      4.54 o
   1   1  40      663.71      603.68      9.58 o
   0   2  40      109.85      108.53      4.87 o
   1   2  40      867.73      870.35      7.67 o
   2   2  40      273.54      268.01      7.24 o
   0   3  40      266.36      290.52      9.33 o
   1   3  40      304.80      283.95      4.53 o
   2   3  40      297.94      284.38      5.76 o
   3   3  40        6.83        6.09      5.25 o
   0   4  40      219.65      188.34      8.38 o
   1   4  40      225.28      209.41      5.75 o
   2   4  40       99.91      110.46      4.72 o
   3   4  40      111.56      106.28      5.06 o
   4   4  40      418.40      402.51     15.31 o
   0   5  40      281.88      313.39      9.24 o
   1   5  40       59.47       52.56      3.47 o
   2   5  40       41.68       46.40      3.85 o
   3   5  40      218.58      221.83      7.24 o
   4   5  40        8.44       10.59      3.57 o
   0   6  40        8.41       13.71      4.42 o
   1   6  40        7.68        4.74      3.15 o
   2   6  40       24.39       22.87      3.44 o
   3   6  40       55.59       44.80      3.66 o
   0   1  41     4356.63     4367.49     27.76 o
   1   1  41       60.05       58.62      5.03 o
   0   2  41      313.21      319.12      9.72 o
   1   2  41      438.03      434.94      5.72 o
   2   2  41      102.19      107.29      5.24 o
   0   3  41       20.41       20.68      3.68 o
   1   3  41      106.64       94.33      3.23 o
   2   3  41      340.35      326.01      7.31 o
   3   3  41       84.07       88.83      7.53 o
   0   4  41      834.23      797.70     15.20 o
   1   4  41      205.32      211.68      5.48 o
   2   4  41      374.61      351.91      7.03 o
   3   4  41       73.94       69.89      4.66 o
   4   4  41      359.95      363.97     10.47 o
   0   5  41       44.68       48.97      5.23 o
   1   5  41      533.43      548.21      7.44 o
   2   5  41        9.18       13.12      3.42 o
   3   5  41       79.87       80.75      4.33 o
   4   5  41       22.53       23.00      4.15 o
   0   6  41       71.46       82.39      5.33 o
   1   6  41       18.19       19.53      3.49 o
   2   6  41        4.33        4.46      3.45 o
   3   6  41        1.00       -1.45      4.67 o
   0   1  42     4462.62     4433.99     25.64 o
   1   1  42      213.15      223.38      6.73 o
   0   2  42       80.49       84.00      4.47 o
   1   2  42     1437.26     1409.61     10.82 o
   2   2  42     1071.48      984.17     14.07 o
   0   3  42       31.97       29.86      4.25 o
   1   3  42     1549.15     1552.75     12.33 o
   2   3  42        7.87        0.83      3.82 o
   3   3  42      424.98      402.99     12.09 o
   0   4  42      243.34      261.19     18.43 o
   1   4  42      440.50      427.11      7.26 o
   2   4  42      424.83      407.11      7.41 o
   3   4  42       34.93       44.77      4.30 o
   4   4  42      261.06      251.79     15.55 o
   0   5  42        6.26        4.39      4.51 o
   1   5  42        3.16        3.52      3.13 o
   2   5  42      182.57      184.88      5.63 o
   3   5  42       84.57       78.79      4.88 o
   4   5  42      229.54      243.91      5.88 o
   0   6  42       51.31       49.91      4.89 o
   1   6  42      215.35      212.94     13.88 o
   2   6  42        8.35        5.88      3.49 o
   0   1  43        1.97       23.88      4.55 o
   1   1  43     2257.72     2171.60     19.08 o
   0   2  43      754.33      741.30     13.91 o
   1   2  43      301.58      290.42      4.53 o
   2   2  43     1264.29     1229.59     15.63 o
   0   3  43      946.27      922.11     13.27 o
   1   3  43       66.97       71.00      3.63 o
   2   3  43       43.12       45.61      3.83 o
   3   3  43        6.24        5.52      5.02 o
   0   4  43        2.00       -0.30      5.68 o
   1   4  43       81.77       87.54      4.37 o
   2   4  43      329.75      341.72      9.15 o
   3   4  43       77.26       75.93      4.59 o
   4   4  43       11.38       19.04      6.05 o
   0   5  43        1.20        8.97      4.32 o
   1   5  43      255.17      267.02      5.68 o
   2   5  43       51.98       54.50      3.63 o
   3   5  43       36.58       41.71      3.80 o
   4   5  43      267.75      287.84     32.70 o
   0   6  43       47.94       48.99      4.61 o
   1   6  43        2.52       10.04      3.40 o
   2   6  43       27.63       32.64      3.96 o
   0   0  44      265.58      273.55     16.96 o
   0   1  44       97.27      151.39      6.52 o
   1   1  44      463.20      485.42      8.57 o
   0   2  44        0.71        5.85      3.36 o
   1   2  44      434.26      421.83      5.52 o
   2   2  44        0.09       13.43      4.58 o
   0   3  44      137.18      131.58      5.98 o
   1   3  44      132.55      102.36      3.77 o
   2   3  44       69.51       71.16      3.58 o
   3   3  44       38.80       36.81      5.93 o
   0   4  44      161.04      168.07      8.98 o
   1   4  44      351.47      336.40      6.98 o
   2   4  44      217.37      211.42      5.37 o
   3   4  44       53.67       51.15      4.39 o
   4   4  44       74.44       74.91      6.52 o
   0   5  44       87.39       79.18      4.95 o
   1   5  44       72.18       75.98      5.41 o
   2   5  44        9.10        7.14      4.06 o
   3   5  44       89.23       73.36      4.57 o
   0   6  44        1.70       -5.45      5.45 o
   1   6  44      124.14      143.71      8.29 o
   2   6  44       14.48       15.16      5.52 o
   0   1  45     2121.50     2160.47     17.28 o
   1   1  45        7.54       13.72      3.53 o
   0   2  45     1110.75     1086.82     12.06 o
   1   2  45      951.41      926.26      7.87 o
   2   2  45      366.11      366.12     12.95 o
   0   3  45      419.10      424.44     11.81 o
   1   3  45      587.54      536.65      7.32 o
   2   3  45       61.80       49.56      3.45 o
   3   3  45      499.68      512.36     14.02 o
   0   4  45      469.64      464.47     13.72 o
   1   4  45       88.35       98.59      4.15 o
   2   4  45      116.77      121.37      5.03 o
   3   4  45      141.60      151.43      5.13 o
   4   4  45      167.43      159.67      7.40 o
   0   5  45       29.28       36.06      5.06 o
   1   5  45       44.53       58.87      3.87 o
   2   5  45        3.60       -1.94      3.14 o
   3   5  45      187.44      193.19      7.80 o
   0   6  45       49.63       48.76      5.58 o
   1   6  45       47.68       43.14      3.35 o
   0   1  46     4987.73     4933.89     32.37 o
   1   1  46      295.00      317.38      7.21 o
   0   2  46     1454.53     1417.94     13.54 o
   1   2  46      345.34      348.97      5.28 o
   2   2  46      269.58      237.34      6.84 o
   0   3  46      152.75      142.92      7.45 o
   1   3  46      683.63      615.34      8.33 o
   2   3  46      187.60      187.17      4.64 o
   3   3  46      976.63      940.61     30.86 o
   0   4  46       15.13       18.04      6.44 o
   1   4  46      142.69      130.91      4.60 o
   2   4  46      206.64      206.61      5.54 o
   3   4  46       31.12       29.49      3.62 o
   4   4  46        2.49        5.28      4.41 o
   0   5  46       21.74       20.41      3.99 o
   1   5  46       33.15       29.44      3.27 o
   2   5  46       12.77        6.17      3.58 o
   3   5  46       98.10      105.33      5.42 o
   0   6  46       20.74       19.24      8.34 o
   0   1  47      204.03      233.80      7.06 o
   1   1  47     1148.76     1087.29     12.22 o
   0   2  47        0.02        8.58      3.16 o
   1   2  47       78.11       93.57      3.11 o
   2   2  47      202.13      187.94      6.28 o
   0   3  47       33.91       37.38      3.82 o
   1   3  47      359.25      357.17      6.76 o
   2   3  47      676.70      650.40      8.90 o
   3   3  47      169.63      167.20      6.20 o
   0   4  47       19.87       28.69      5.27 o
   1   4  47       20.37       19.43      3.60 o
   2   4  47      201.64      198.73      5.34 o
   3   4  47      238.65      237.28      6.73 o
   4   4  47        5.64        2.99      5.06 o
   0   5  47      122.17      119.55      5.07 o
   1   5  47       44.86       48.41      3.42 o
   2   5  47       26.54       28.64      3.30 o
   3   5  47      160.82      163.72      6.86 o
   0   0  48     1307.61     1206.76     31.63 o
   0   1  48      223.82      245.96      6.52 o
   1   1  48       78.54       81.22      4.50 o
   0   2  48        1.34        3.51      3.27 o
   1   2  48      357.27      333.87      5.39 o
   2   2  48       49.98       48.25      3.95 o
   0   3  48      162.22      161.60      8.27 o
   1   3  48      277.22      278.37      6.33 o
   2   3  48       43.73       43.78      2.94 o
   3   3  48        2.13       -3.35      4.14 o
   0   4  48      457.88      425.45     12.16 o
   1   4  48      154.36      148.29      5.02 o
   2   4  48      159.26      151.37      4.68 o
   3   4  48       30.39       31.08      3.11 o
   4   4  48       44.44       63.36      6.58 o
   0   5  48       37.67       32.71      4.37 o
   1   5  48      196.88      212.43      6.57 o
   2   5  48       14.12       17.02      3.14 o
   0   1  49      798.16      772.85     10.46 o
   1   1  49      254.08      235.00      6.32 o
   0   2  49      171.08      157.51      5.15 o
   1   2  49       93.66       85.19      3.04 o
   2   2  49      364.30      330.18      7.37 o
   0   3  49       22.06       16.76      4.47 o
   1   3  49      147.22      143.36      4.47 o
   2   3  49      312.76      317.35      7.12 o
   3   3  49      396.96      396.86     11.51 o
   0   4  49       40.90       41.19      5.33 o
   1   4  49      126.78      105.42      4.07 o
   2   4  49       14.56       15.11      2.98 o
   3   4  49       97.70       87.97      3.51 o
   0   5  49       23.33       12.75      4.12 o
   1   5  49       19.98       26.41      2.69 o
   2   5  49      100.98      100.54      3.80 o
   0   1  50       57.57       68.37      4.14 o
   1   1  50        1.59        6.11      3.07 o
   0   2  50      103.88       86.62      4.74 o
   1   2  50      519.97      505.11      6.47 o
   2   2  50        2.78        5.96      3.52 o
   0   3  50      864.89      892.36     10.20 o
   1   3  50      368.70      380.72      7.01 o
   2   3  50        2.55        0.67      2.57 o
   3   3  50       45.74       47.22      3.90 o
   0   4  50       10.84        2.20      4.51 o
   1   4  50      141.91      137.75      4.19 o
   2   4  50      165.62      163.47      4.65 o
   3   4  50       14.10       11.61      3.31 o
   0   5  50       45.01       36.17      3.89 o
   1   5  50       63.46       59.88      2.97 o
   2   5  50       72.76       60.85      7.25 o
   0   1  51      240.75      255.90      6.34 o
   1   1  51      378.93      374.46      6.87 o
   0   2  51       87.06       83.12      4.27 o
   1   2  51      362.93      379.55      5.60 o
   2   2  51        5.46        2.91      3.78 o
   0   3  51       47.44       49.99      3.85 o
   1   3  51      230.79      227.69      4.72 o
   2   3  51       99.75       98.42      3.41 o
   3   3  51      351.95      337.85      6.89 o
   0   4  51       22.24       19.25      3.89 o
   1   4  51       69.13       65.16      3.11 o
   2   4  51       50.98       49.97      3.83 o
   3   4  51       34.58       27.74      4.08 o
   0   5  51      310.67      333.35      8.88 o
   1   5  51      131.43      124.89      5.76 o
   0   0  52      587.91      559.50     15.73 o
   0   1  52       14.25       17.93      2.82 o
   1   1  52       23.83       25.05      3.19 o
   0   2  52        0.49        5.69      3.08 o
   1   2  52      226.38      211.35      4.63 o
   2   2  52       43.10       40.43      3.78 o
   0   3  52      262.33      264.60     10.21 o
   1   3  52       34.24       28.55      2.87 o
   2   3  52       56.88       59.77      3.30 o
   3   3  52        1.75       -0.45      4.45 o
   0   4  52        1.29        0.48      3.68 o
   1   4  52      250.89      240.82      4.56 o
   2   4  52       34.14       29.94      3.07 o
   0   1  53       27.30       30.48      3.04 o
   1   1  53      336.41      317.19      6.07 o
   0   2  53       65.54       67.98      3.77 o
   1   2  53      139.18      155.27      3.92 o
   2   2  53       91.21       90.63      4.26 o
   0   3  53       72.61       70.96      5.61 o
   1   3  53      214.01      207.33      4.46 o
   2   3  53        4.83        7.41      2.82 o
   3   3  53       10.90       11.08      7.97 o
   0   4  53       16.55       21.80      3.72 o
   1   4  53        3.29        2.19      2.56 o
   2   4  53      336.88      338.79     13.88 o
   0   1  54        4.27        3.28      2.63 o
   1   1  54       68.95       74.93      3.57 o
   0   2  54       16.10       25.93      3.27 o
   1   2  54      164.90      173.60      3.83 o
   2   2  54        0.31       -2.88      3.25 o
   0   3  54        0.31        1.31      4.28 o
   1   3  54      106.39      112.23      3.80 o
   2   3  54       28.88       32.18      2.89 o
   3   3  54      165.00      150.53     10.81 o
   0   4  54        0.62       -0.67      3.52 o
   1   4  54      123.17      120.93      6.29 o
   2   4  54       14.67       11.14      4.95 o
   0   1  55       64.11       66.66      8.89 o
   1   1  55       11.59        6.70      2.66 o
   0   2  55       74.06       69.94      3.75 o
   1   2  55       82.87       86.82      3.06 o
   2   2  55      165.06      170.68      5.48 o
   0   3  55      132.85      121.62      6.03 o
   1   3  55       22.61       14.78      2.91 o
   2   3  55        6.24        5.88      3.82 o
   3   3  55       11.65       14.29      7.02 o
   0   4  55       17.98       20.68      3.73 o
   1   4  55       14.67       14.12      3.79 o
   0   0  56       46.24       31.29      5.87 o
   0   1  56       45.72       45.20      3.06 o
   1   1  56       80.68       76.91      4.19 o
   0   2  56        4.61        1.12      2.84 o
   1   2  56       63.15       61.66      3.26 o
   2   2  56       14.46       15.86      4.11 o
   0   3  56       16.35       33.90      3.96 o
   1   3  56       60.33       56.08      2.98 o
   2   3  56       16.69       10.22      5.09 o
   0   1  57       24.41       21.02      2.63 o
   1   1  57        5.55        2.60      3.29 o
   0   2  57        0.30        0.86      3.41 o
   1   2  57      144.79      158.91      3.60 o
   2   2  57      195.06      199.25     10.65 o
   0   3  57       24.34       21.96      4.07 o
   1   3  57       77.66       69.60      2.98 o
   2   3  57       30.11       36.78      4.28 o
   0   1  58       12.95       17.97      2.86 o
   1   1  58       62.97       62.62      3.74 o
   0   2  58       56.75       66.42      4.14 o
   1   2  58       11.56       17.71      2.30 o
   2   2  58       92.20       95.63      6.67 o
   0   3  58      303.61      302.72      7.26 o
   1   3  58       39.35       42.00      5.51 o
   0   1  59      374.63      404.88      7.38 o
   1   1  59       30.46       36.57      3.36 o
   0   2  59        4.65        3.48      4.49 o
   1   2  59       82.83       81.76      4.10 o
   2   2  59       80.54       81.64      8.84 o
   0   0  60        6.30       11.09      5.14 o
   0   1  60       37.47       45.25      3.26 o
   1   1  60        0.60        7.43      3.92 o
   0   2  60       30.98       32.67      4.70 o
   1   2  60       82.45       90.56     13.33 o
   0   1  61       54.39       72.52      5.46 o
 
